# Supplementary material for: 3,3′-Dimethyl-1,1′-(propane-1,3-di­yl)diimidazol-1-ium bis(hexafluoro­phosphate)
Source: Acta Crystallogr Sect E Struct Rep Online. 2008 Nov 29;64(Pt 12):o2480. doi: 10.1107/S160053680803746X (PMC2960103; doi:10.1107/S160053680803746X)
Supplement: Supplementary file 1 [file e-64-o2480-sup1.cif]

##############################################################################
###                                                                        ###
###        Electronic paper (Acta Crystallographica Section E)             ###
###                                                                        ###
##############################################################################
#                                                                            #
# This CIF contains the data in a paper accepted for publication in Acta     #
# Crystallographica Section E. It conforms to the requirements of Notes      #
# for Authors for Section E, and has been peer reviewed under the auspices   #
# of the IUCr Commission on Journals.                                        #
#                                                                            #
# Full details of the Crystallographic Information File format               #
# are given in the paper "The Crystallographic Information File (CIF):       #
# a New Standard Archive File for Crystallography" by S. R. Hall, F. H.      #
# Allen and I. D. Brown [Acta Cryst. (1991), A47, 655-685].                  #
#                                                                            #
# The current version of the core CIF dictionary is obtainable from          #
# ftp://ftp.iucr.org/pub/cif_core.dic. The current version number is 2.4.    #
#                                                                            #
# Software is freely available for graphical display of the structure(s) in  #
# this CIF.  For information consult the CIF home page http://www.iucr.org/  #
# cif/home.html                                                              #
#                                                                            #
# This file may be used for bona fide research purposes within the           #
# scientific community so long as proper attribution is given to the journal # 
# article from which it was obtained.                                        #
#                                                                            #
##############################################################################
                                             
data_I
_audit_creation_method     SHELXL-97
_chemical_name_systematic
;
3,3'-Dimethyl-1,1'-(propane-1,3-diyl)diimidazol-1-ium bis(hexafluorophosphate)
;
_chemical_name_common     ?
_chemical_formula_moiety     'C11 H18 N4 2+, 2(P F6 -)'
_chemical_formula_sum     'C11 H18 F12 N4 P2'
_chemical_formula_iupac     'C11 H18 N4 2+, 2P F6 -'
_chemical_formula_weight     496.23
_chemical_melting_point     414
_symmetry_cell_setting     Triclinic
_symmetry_space_group_name_H-M     'P -1'
_symmetry_space_group_name_Hall     '-P 1'
loop_
    _symmetry_equiv_pos_as_xyz
    'x, y, z'
    '-x, -y, -z'
_cell_length_a     8.2300(16)
_cell_length_b     10.192(2)
_cell_length_c     12.856(3)
_cell_angle_alpha     107.99(3)
_cell_angle_beta     104.50(3)
_cell_angle_gamma     96.35(3)
_cell_volume     972.1(5)
_cell_formula_units_Z     2
_cell_measurement_reflns_used     25
_cell_measurement_theta_min     10
_cell_measurement_theta_max     12
_cell_measurement_temperature     298(2)
_exptl_crystal_description     block
_exptl_crystal_colour     colorless
_exptl_crystal_size_max     0.30
_exptl_crystal_size_mid     0.30
_exptl_crystal_size_min     0.20
_exptl_crystal_density_diffrn     1.695
_exptl_crystal_density_meas     ?
_exptl_crystal_density_method     'not measured'
_exptl_crystal_F_000     500
_exptl_absorpt_coefficient_mu     0.340
_exptl_absorpt_correction_type     'psi-scan'
_exptl_absorpt_process_details     '(North <i>et al.</i>,  1968)'
_exptl_absorpt_correction_T_min     0.9048
_exptl_absorpt_correction_T_max     0.9351
_exptl_special_details
;
;
_diffrn_ambient_temperature     298(2)
_diffrn_radiation_type     MoK\a
_diffrn_radiation_wavelength     0.71073
_diffrn_radiation_source     'fine-focus sealed tube'
_diffrn_radiation_monochromator     graphite
_diffrn_measurement_device_type     'Enraf--Nonius CAD-4'
_diffrn_measurement_method     \w/2\q
_diffrn_reflns_number     3484
_diffrn_reflns_av_R_equivalents     0.000
_diffrn_reflns_av_sigmaI/netI     0.028
_diffrn_reflns_theta_min     1.75
_diffrn_reflns_theta_max     25.16
_diffrn_reflns_theta_full     25.16
_diffrn_measured_fraction_theta_max     1.000
_diffrn_measured_fraction_theta_full     1.000
_diffrn_reflns_limit_h_min     -9
_diffrn_reflns_limit_h_max     9
_diffrn_reflns_limit_k_min     -12
_diffrn_reflns_limit_k_max     11
_diffrn_reflns_limit_l_min     0
_diffrn_reflns_limit_l_max     15
_diffrn_standards_number     3
_diffrn_standards_interval_count     200
_diffrn_standards_interval_time     ?
_diffrn_standards_decay_%     0
_refine_special_details
;
Refinement of <i>F</i>^2^ against ALL reflections. The weighted
<i>R</i>-factor <i>wR</i> and goodness of fit <i>S</i> are based
on <i>F</i>^2^, conventional <i>R</i>-factors <i>R</i> are based
on <i>F</i>, with <i>F</i> set to zero for negative <i>F</i>^2^.
The threshold expression of <i>F</i>^2^ >\s(<i>F</i>^2^) is
used only for calculating <i>R</i>-factors(gt) <i>etc</i>.
and is not relevant to the choice of reflections for refinement.
<i>R</i>-factors based on <i>F</i>^2^ are statistically about twice
as large as those based on <i>F</i>, and <i>R</i>- factors based
on ALL data will be even larger.
;
_reflns_number_total     3484
_reflns_number_gt     2637
_reflns_threshold_expression     I>2\s(I)
_refine_ls_structure_factor_coef     Fsqd
_refine_ls_matrix_type     full
_refine_ls_R_factor_all     0.0822
_refine_ls_R_factor_gt     0.0648
_refine_ls_wR_factor_gt     0.1667
_refine_ls_wR_factor_ref     0.1795
_refine_ls_goodness_of_fit_ref     0.971
_refine_ls_restrained_S_all     0.971
_refine_ls_number_reflns     3484
_refine_ls_number_parameters     372
_refine_ls_number_restraints     0
_refine_ls_hydrogen_treatment     constr
_refine_ls_weighting_scheme     calc
_refine_ls_weighting_details
         'calc w=1/[\s^2^(Fo^2^)+(0.1017P)^2^+1.1631P] where P=(Fo^2^+2Fc^2^)/3'
_atom_sites_solution_hydrogens     geom
_atom_sites_solution_primary     direct
_atom_sites_solution_secondary     difmap
_refine_ls_shift/su_max     0.008
_refine_ls_shift/su_mean     0.001
_refine_diff_density_max     0.303
_refine_diff_density_min     -0.476
_refine_ls_extinction_method     none
_refine_ls_extinction_coef     ?
loop_
    _atom_type_symbol
    _atom_type_description
    _atom_type_scat_dispersion_real
    _atom_type_scat_dispersion_imag
    _atom_type_scat_source
    'C' 'C' 0.0033 0.0016
                         'International Tables Vol C Tables 4.2.6.8 and 6.1.1.4'
    'H' 'H' 0.0000 0.0000
                         'International Tables Vol C Tables 4.2.6.8 and 6.1.1.4'
    'N' 'N' 0.0061 0.0033
                         'International Tables Vol C Tables 4.2.6.8 and 6.1.1.4'
    'F' 'F' 0.0171 0.0103
                         'International Tables Vol C Tables 4.2.6.8 and 6.1.1.4'
    'P' 'P' 0.1023 0.0942
                         'International Tables Vol C Tables 4.2.6.8 and 6.1.1.4'
_computing_data_collection     'CAD-4 Software (Enraf--Nonius, 1989)'
_computing_cell_refinement     'CAD-4 Software (Enraf--Nonius, 1989)'
_computing_data_reduction     'XCAD4 (Harms & Wocadlo, 1995)'
_computing_structure_solution     'SHELXS97 (Sheldrick, 2008)'
_computing_structure_refinement     'SHELXL97 (Sheldrick, 2008)'
_computing_molecular_graphics     'SHELXTL (Sheldrick, 2008)'
_computing_publication_material     'SHELXTL (Sheldrick, 2008)'
loop_
    _atom_site_type_symbol
    _atom_site_label
    _atom_site_fract_x
    _atom_site_fract_y
    _atom_site_fract_z
    _atom_site_U_iso_or_equiv
    _atom_site_adp_type
    _atom_site_calc_flag
    _atom_site_refinement_flags
    _atom_site_occupancy
    _atom_site_disorder_assembly
    _atom_site_disorder_group
    P P1 0.17011(11) 0.74314(10) 0.95610(8) 0.0542(3) Uani d . 1 . .
    F F1 0.2940(19) 0.681(2) 1.0328(16) 0.131(5) Uani d P 0.65(2) A 1
    F F2 0.0282(10) 0.752(2) 0.8566(8) 0.109(4) Uani d P 0.65(2) A 1
    F F3 0.2002(14) 0.6372(10) 0.8485(8) 0.108(4) Uani d P 0.65(2) A 1
    F F4 0.114(3) 0.871(3) 1.042(3) 0.104(9) Uani d P 0.35(2) A 1
    F F5 0.0358(18) 0.6358(16) 0.9717(13) 0.105(4) Uani d P 0.65(2) A 1
    F F6 0.3276(19) 0.8550(14) 0.9610(14) 0.089(4) Uani d P 0.65(2) A 1
    F F1' 0.309(3) 0.753(3) 1.0618(19) 0.116(7) Uani d P 0.35(2) A 2
    F F2' 0.072(3) 0.838(3) 0.894(2) 0.107(6) Uani d P 0.35(2) A 2
    F F3' 0.229(3) 0.618(2) 0.880(3) 0.154(13) Uani d P 0.35(2) A 2
    F F4' 0.143(2) 0.8495(18) 1.0606(13) 0.115(5) Uani d P 0.65(2) A 2
    F F5' 0.004(3) 0.643(3) 0.937(3) 0.151(12) Uani d P 0.35(2) A 2
    F F6' 0.298(4) 0.843(3) 0.936(2) 0.097(8) Uani d P 0.35(2) A 2
    P P2 0.71510(11) 0.77369(9) 0.42397(8) 0.0508(3) Uani d . 1 . .
    F F7 0.863(3) 0.772(3) 0.536(2) 0.073(5) Uani d P 0.41(5) B 1
    F F8 0.671(5) 0.902(2) 0.513(3) 0.119(8) Uani d P 0.41(5) B 1
    F F9 0.573(4) 0.776(5) 0.328(3) 0.135(11) Uani d P 0.41(5) B 1
    F F10 0.803(4) 0.865(3) 0.380(3) 0.070(4) Uani d P 0.41(5) B 1
    F F11 0.765(3) 0.6468(16) 0.3366(17) 0.084(5) Uani d P 0.41(5) B 1
    F F12 0.588(3) 0.659(2) 0.4499(13) 0.039(4) Uani d P 0.41(5) B 1
    F F8' 0.633(2) 0.8923(15) 0.4897(19) 0.088(4) Uani d P 0.59(5) B 2
    F F9' 0.561(2) 0.747(2) 0.3081(16) 0.080(4) Uani d P 0.59(5) B 2
    F F7' 0.864(3) 0.800(4) 0.526(2) 0.127(8) Uani d P 0.59(5) B 2
    F F11' 0.791(2) 0.6508(15) 0.359(2) 0.093(4) Uani d P 0.59(5) B 2
    F F10' 0.849(3) 0.891(2) 0.402(2) 0.075(3) Uani d P 0.59(5) B 2
    F F12' 0.602(3) 0.673(2) 0.4581(16) 0.083(6) Uani d P 0.59(5) B 2
    N N1 0.6733(4) 0.7139(4) 0.9682(3) 0.0524(8) Uani d . 1 . .
    C C1 0.7252(7) 0.7372(7) 1.0910(4) 0.0879(17) Uani d . 1 . .
    H H1A 0.7686 0.8359 1.1336 0.132 Uiso calc R 1 . .
    H H1B 0.8132 0.6858 1.1081 0.132 Uiso calc R 1 . .
    H H1C 0.6281 0.7052 1.1119 0.132 Uiso calc R 1 . .
    N N2 0.6251(4) 0.7563(3) 0.8105(2) 0.0432(7) Uani d . 1 . .
    C C2 0.6823(4) 0.8143(4) 0.9236(3) 0.0452(8) Uani d . 1 . .
    H H2A 0.7224 0.9101 0.9650 0.054 Uiso calc R 1 . .
    N N3 0.2487(4) 0.7375(3) 0.5612(3) 0.0450(7) Uani d . 1 . .
    C C3 0.5781(5) 0.6144(4) 0.7827(4) 0.0597(11) Uani d . 1 . .
    H H3A 0.5335 0.5478 0.7091 0.072 Uiso calc R 1 . .
    N N4 0.1799(4) 0.6783(3) 0.3781(3) 0.0458(7) Uani d . 1 . .
    C C4 0.6078(5) 0.5889(4) 0.8803(4) 0.0645(12) Uani d . 1 . .
    H H4A 0.5874 0.5008 0.8873 0.077 Uiso calc R 1 . .
    C C5 0.6155(6) 0.8329(5) 0.7305(4) 0.0671(12) Uani d . 1 . .
    H H5A 0.5976 0.7665 0.6540 0.081 Uiso calc R 1 . .
    H H5B 0.7237 0.8980 0.7523 0.081 Uiso calc R 1 . .
    C C6 0.4733(7) 0.9135(5) 0.7285(4) 0.0737(14) Uani d . 1 . .
    H H6A 0.4898 0.9764 0.8060 0.088 Uiso calc R 1 . .
    H H6B 0.4830 0.9715 0.6822 0.088 Uiso calc R 1 . .
    C C7 0.2951(6) 0.8265(5) 0.6833(4) 0.0699(13) Uani d . 1 . .
    H H7A 0.2848 0.7666 0.7281 0.084 Uiso calc R 1 . .
    H H7B 0.2147 0.8886 0.6931 0.084 Uiso calc R 1 . .
    C C8 0.2296(4) 0.7848(4) 0.4749(3) 0.0440(8) Uani d . 1 . .
    H H8A 0.2486 0.8793 0.4819 0.053 Uiso calc R 1 . .
    C C9 0.1662(5) 0.5574(4) 0.4025(4) 0.0606(11) Uani d . 1 . .
    H H9A 0.1337 0.4660 0.3495 0.073 Uiso calc R 1 . .
    C C10 0.2074(5) 0.5934(4) 0.5150(4) 0.0609(11) Uani d . 1 . .
    H H10A 0.2082 0.5320 0.5556 0.073 Uiso calc R 1 . .
    C C11 0.1433(6) 0.6887(6) 0.2638(4) 0.0789(14) Uani d . 1 . .
    H H11A 0.1623 0.7862 0.2709 0.118 Uiso calc R 1 . .
    H H11B 0.0261 0.6447 0.2209 0.118 Uiso calc R 1 . .
    H H11C 0.2176 0.6422 0.2247 0.118 Uiso calc R 1 . .
loop_
    _atom_site_aniso_label
    _atom_site_aniso_U_11
    _atom_site_aniso_U_22
    _atom_site_aniso_U_33
    _atom_site_aniso_U_12
    _atom_site_aniso_U_13
    _atom_site_aniso_U_23
    P1 0.0474(5) 0.0577(6) 0.0566(6) 0.0048(4) 0.0160(4) 0.0139(4)
    F1 0.124(8) 0.185(12) 0.171(12) 0.084(8) 0.069(8) 0.146(11)
    F2 0.081(4) 0.157(10) 0.082(5) 0.029(6) 0.005(3) 0.047(6)
    F3 0.141(7) 0.077(5) 0.081(5) -0.021(5) 0.066(4) -0.019(3)
    F4 0.098(10) 0.049(6) 0.17(2) 0.013(6) 0.100(12) -0.003(9)
    F5 0.107(9) 0.090(6) 0.131(6) -0.011(5) 0.063(6) 0.047(5)
    F6 0.068(4) 0.059(4) 0.130(10) -0.007(3) 0.047(5) 0.013(5)
    F1' 0.073(7) 0.159(18) 0.093(8) 0.019(11) -0.019(7) 0.050(12)
    F2' 0.091(11) 0.111(12) 0.139(15) 0.061(10) 0.019(10) 0.070(11)
    F3' 0.174(16) 0.104(11) 0.12(3) -0.081(12) 0.09(2) -0.047(15)
    F4' 0.174(11) 0.088(8) 0.079(5) 0.007(6) 0.077(6) 0.000(5)
    F5' 0.060(7) 0.090(13) 0.24(3) -0.031(7) 0.080(13) -0.039(14)
    F6' 0.131(18) 0.096(11) 0.057(7) -0.035(9) 0.054(9) 0.017(6)
    P2 0.0517(5) 0.0472(5) 0.0584(6) 0.0079(4) 0.0169(4) 0.0189(4)
    F7 0.055(6) 0.096(8) 0.063(7) 0.011(5) -0.004(5) 0.040(7)
    F8 0.23(2) 0.039(6) 0.108(10) -0.009(9) 0.120(12) 0.005(6)
    F9 0.093(12) 0.21(3) 0.128(19) 0.047(15) 0.005(11) 0.12(2)
    F10 0.063(10) 0.053(10) 0.089(9) -0.027(6) 0.026(8) 0.027(8)
    F11 0.129(11) 0.052(7) 0.060(7) -0.011(8) 0.058(6) -0.008(6)
    F12 0.049(6) 0.027(5) 0.041(6) -0.003(4) 0.021(4) 0.011(4)
    F8' 0.109(7) 0.042(5) 0.144(11) 0.041(5) 0.087(6) 0.029(6)
    F9' 0.059(5) 0.120(7) 0.059(5) 0.015(4) 0.008(3) 0.036(5)
    F7' 0.081(7) 0.191(17) 0.104(8) -0.001(9) -0.013(5) 0.084(9)
    F11' 0.098(6) 0.084(7) 0.157(12) 0.063(6) 0.096(7) 0.063(8)
    F10' 0.068(8) 0.046(6) 0.103(9) -0.028(5) 0.044(7) 0.017(5)
    F12' 0.085(9) 0.066(9) 0.110(10) 0.005(6) 0.055(8) 0.032(7)
    N1 0.0406(17) 0.073(2) 0.0564(19) 0.0199(15) 0.0175(15) 0.0355(18)
    C1 0.074(3) 0.144(5) 0.075(3) 0.039(3) 0.024(3) 0.072(4)
    N2 0.0390(15) 0.0474(17) 0.0381(15) 0.0049(12) 0.0096(12) 0.0108(13)
    C2 0.0433(19) 0.047(2) 0.0394(19) 0.0078(15) 0.0073(15) 0.0113(16)
    N3 0.0434(16) 0.0528(18) 0.0523(18) 0.0164(13) 0.0173(14) 0.0321(15)
    C3 0.052(2) 0.046(2) 0.065(3) 0.0067(17) 0.013(2) 0.0041(19)
    N4 0.0344(15) 0.0536(18) 0.0444(17) 0.0071(13) 0.0079(12) 0.0139(14)
    C4 0.050(2) 0.050(2) 0.101(4) 0.0120(18) 0.024(2) 0.033(2)
    C5 0.065(3) 0.085(3) 0.047(2) -0.006(2) 0.010(2) 0.030(2)
    C6 0.111(4) 0.059(3) 0.039(2) 0.019(3) 0.002(2) 0.0170(19)
    C7 0.081(3) 0.097(4) 0.050(2) 0.047(3) 0.026(2) 0.035(2)
    C8 0.0453(19) 0.0414(19) 0.051(2) 0.0084(15) 0.0115(16) 0.0261(17)
    C9 0.044(2) 0.037(2) 0.089(3) 0.0003(16) 0.012(2) 0.014(2)
    C10 0.048(2) 0.054(2) 0.094(3) 0.0080(18) 0.018(2) 0.049(2)
    C11 0.068(3) 0.108(4) 0.053(3) 0.020(3) 0.009(2) 0.024(3)
_geom_special_details
;
 All esds (except the esd in the dihedral angle between two l.s. planes)
 are estimated using the full covariance matrix.  The cell esds are taken
 into account individually in the estimation of esds in distances, angles
 and torsion angles; correlations between esds in cell parameters are only
 used when they are defined by crystal symmetry.  An approximate (isotropic)
 treatment of cell esds is used for estimating esds involving l.s. planes.
;
loop_
    _geom_bond_atom_site_label_1
    _geom_bond_atom_site_label_2
    _geom_bond_site_symmetry_2
    _geom_bond_distance
    _geom_bond_publ_flag
    P1 F2 . 1.536(8) ?
    P1 F5' . 1.534(19) ?
    P1 F4' . 1.528(12) ?
    P1 F6' . 1.51(2) ?
    P1 F1 . 1.563(10) ?
    P1 F1' . 1.509(18) ?
    P1 F3' . 1.556(16) ?
    P1 F5 . 1.561(11) ?
    P1 F3 . 1.565(7) ?
    P1 F2' . 1.601(12) ?
    P1 F6 . 1.603(14) ?
    P1 F4 . 1.62(2) ?
    F1' F4' . 1.77(3) ?
    P2 F11' . 1.565(10) ?
    P2 F7' . 1.48(2) ?
    P2 F12' . 1.54(2) ?
    P2 F9 . 1.48(3) ?
    P2 F7 . 1.65(3) ?
    P2 F10 . 1.44(3) ?
    P2 F8' . 1.572(9) ?
    P2 F10' . 1.674(19) ?
    P2 F8 . 1.596(18) ?
    P2 F12 . 1.65(2) ?
    P2 F11 . 1.597(13) ?
    P2 F9' . 1.62(2) ?
    N1 C2 . 1.323(5) ?
    N1 C4 . 1.358(6) ?
    N1 C1 . 1.463(5) ?
    C1 H1A . 0.9600 ?
    C1 H1B . 0.9600 ?
    C1 H1C . 0.9600 ?
    N2 C2 . 1.322(4) ?
    N2 C3 . 1.362(5) ?
    N2 C5 . 1.465(5) ?
    C2 H2A . 0.9300 ?
    N3 C8 . 1.322(4) ?
    N3 C10 . 1.369(5) ?
    N3 C7 . 1.475(5) ?
    C3 C4 . 1.328(6) ?
    C3 H3A . 0.9300 ?
    N4 C8 . 1.307(5) ?
    N4 C9 . 1.362(5) ?
    N4 C11 . 1.463(5) ?
    C4 H4A . 0.9300 ?
    C5 C6 . 1.501(7) ?
    C5 H5A . 0.9700 ?
    C5 H5B . 0.9700 ?
    C6 C7 . 1.497(7) ?
    C6 H6A . 0.9700 ?
    C6 H6B . 0.9700 ?
    C7 H7A . 0.9700 ?
    C7 H7B . 0.9700 ?
    C8 H8A . 0.9300 ?
    C9 C10 . 1.319(6) ?
    C9 H9A . 0.9300 ?
    C10 H10A . 0.9300 ?
    C11 H11A . 0.9600 ?
    C11 H11B . 0.9600 ?
    C11 H11C . 0.9600 ?
loop_
    _geom_angle_atom_site_label_1
    _geom_angle_atom_site_label_2
    _geom_angle_atom_site_label_3
    _geom_angle_site_symmetry_1
    _geom_angle_site_symmetry_3
    _geom_angle
    _geom_angle_publ_flag
    F2 P1 F5' . . 70.4(13) ?
    F5' P1 F4' . . 90.8(12) ?
    F5' P1 F6' . . 160(2) ?
    F4' P1 F6' . . 97.2(11) ?
    F2 P1 F1 . . 160.9(14) ?
    F5' P1 F1' . . 112(2) ?
    F4' P1 F1' . . 71.3(12) ?
    F6' P1 F1' . . 87.2(14) ?
    F5' P1 F3' . . 89.3(13) ?
    F4' P1 F3' . . 161.5(16) ?
    F6' P1 F3' . . 88.8(14) ?
    F1' P1 F3' . . 91.6(14) ?
    F2 P1 F5 . . 88.4(7) ?
    F1 P1 F5 . . 80.4(9) ?
    F2 P1 F3 . . 77.4(8) ?
    F1 P1 F3 . . 88.5(7) ?
    F5 P1 F3 . . 96.3(7) ?
    F5' P1 F2' . . 93.1(12) ?
    F4' P1 F2' . . 81.4(13) ?
    F6' P1 F2' . . 70.4(15) ?
    F1' P1 F2' . . 142(2) ?
    F3' P1 F2' . . 117(2) ?
    F2 P1 F6 . . 101.0(9) ?
    F1 P1 F6 . . 91.1(7) ?
    F5 P1 F6 . . 170.3(9) ?
    F3 P1 F6 . . 88.2(6) ?
    F2 P1 F4 . . 88.3(15) ?
    F1 P1 F4 . . 106.7(12) ?
    F5 P1 F4 . . 89.2(10) ?
    F3 P1 F4 . . 164.5(13) ?
    F6 P1 F4 . . 88.6(9) ?
    P1 F1' F4' . . 54.9(9) ?
    P1 F4' F1' . . 53.8(8) ?
    F11' P2 F7' . . 87.0(11) ?
    F11' P2 F12' . . 92.0(9) ?
    F7' P2 F12' . . 93.3(13) ?
    F9 P2 F7 . . 175.4(16) ?
    F9 P2 F10 . . 79(2) ?
    F7 P2 F10 . . 104.1(17) ?
    F11' P2 F8' . . 177.5(8) ?
    F7' P2 F8' . . 93.5(11) ?
    F12' P2 F8' . . 85.5(9) ?
    F11' P2 F10' . . 90.5(10) ?
    F7' P2 F10' . . 81.4(19) ?
    F12' P2 F10' . . 174.0(13) ?
    F8' P2 F10' . . 92.0(10) ?
    F9 P2 F8 . . 91.7(16) ?
    F7 P2 F8 . . 85.2(16) ?
    F10 P2 F8 . . 92.9(14) ?
    F9 P2 F12 . . 90.7(15) ?
    F7 P2 F12 . . 86.0(11) ?
    F10 P2 F12 . . 169.4(14) ?
    F8 P2 F12 . . 91.3(10) ?
    F9 P2 F11 . . 89.6(16) ?
    F7 P2 F11 . . 93.5(12) ?
    F10 P2 F11 . . 86.4(15) ?
    F8 P2 F11 . . 178.3(13) ?
    F12 P2 F11 . . 89.8(9) ?
    F11' P2 F9' . . 91.1(10) ?
    F7' P2 F9' . . 176.2(13) ?
    F12' P2 F9' . . 90.1(10) ?
    F8' P2 F9' . . 88.5(10) ?
    F10' P2 F9' . . 95.3(12) ?
    C2 N1 C4 . . 107.8(3) ?
    C2 N1 C1 . . 124.8(4) ?
    C4 N1 C1 . . 127.3(4) ?
    N1 C1 H1A . . 109.5 ?
    N1 C1 H1B . . 109.5 ?
    H1A C1 H1B . . 109.5 ?
    N1 C1 H1C . . 109.5 ?
    H1A C1 H1C . . 109.5 ?
    H1B C1 H1C . . 109.5 ?
    C2 N2 C3 . . 108.1(3) ?
    C2 N2 C5 . . 125.3(3) ?
    C3 N2 C5 . . 126.6(3) ?
    N1 C2 N2 . . 108.9(3) ?
    N1 C2 H2A . . 125.6 ?
    N2 C2 H2A . . 125.6 ?
    C8 N3 C10 . . 107.2(3) ?
    C8 N3 C7 . . 125.2(3) ?
    C10 N3 C7 . . 127.5(3) ?
    C4 C3 N2 . . 107.2(4) ?
    C4 C3 H3A . . 126.4 ?
    N2 C3 H3A . . 126.4 ?
    C8 N4 C9 . . 108.1(3) ?
    C8 N4 C11 . . 125.4(4) ?
    C9 N4 C11 . . 126.5(4) ?
    C3 C4 N1 . . 108.0(4) ?
    C3 C4 H4A . . 126.0 ?
    N1 C4 H4A . . 126.0 ?
    N2 C5 C6 . . 112.3(4) ?
    N2 C5 H5A . . 109.2 ?
    C6 C5 H5A . . 109.2 ?
    N2 C5 H5B . . 109.1 ?
    C6 C5 H5B . . 109.1 ?
    H5A C5 H5B . . 107.9 ?
    C7 C6 C5 . . 115.9(4) ?
    C7 C6 H6A . . 108.3 ?
    C5 C6 H6A . . 108.3 ?
    C7 C6 H6B . . 108.3 ?
    C5 C6 H6B . . 108.3 ?
    H6A C6 H6B . . 107.4 ?
    N3 C7 C6 . . 113.1(4) ?
    N3 C7 H7A . . 109.0 ?
    C6 C7 H7A . . 109.0 ?
    N3 C7 H7B . . 109.0 ?
    C6 C7 H7B . . 109.0 ?
    H7A C7 H7B . . 107.8 ?
    N4 C8 N3 . . 109.4(3) ?
    N4 C8 H8A . . 125.3 ?
    N3 C8 H8A . . 125.3 ?
    C10 C9 N4 . . 107.6(4) ?
    C10 C9 H9A . . 126.2 ?
    N4 C9 H9A . . 126.2 ?
    C9 C10 N3 . . 107.6(3) ?
    C9 C10 H10A . . 126.2 ?
    N3 C10 H10A . . 126.2 ?
    N4 C11 H11A . . 109.5 ?
    N4 C11 H11B . . 109.5 ?
    H11A C11 H11B . . 109.5 ?
    N4 C11 H11C . . 109.5 ?
    H11A C11 H11C . . 109.5 ?
    H11B C11 H11C . . 109.5 ?
loop_
    _geom_hbond_atom_site_label_D
    _geom_hbond_atom_site_label_H
    _geom_hbond_atom_site_label_A
    _geom_hbond_site_symmetry_A
    _geom_hbond_distance_DH
    _geom_hbond_distance_HA
    _geom_hbond_distance_DA
    _geom_hbond_angle_DHA
    _geom_hbond_publ_flag
    C2 H2A F6 2_677 0.9300 2.4100 3.256(16) 151.00 yes
    C7 H7A F3 . 0.9700 2.4900 3.446(12) 167.00 yes
data_global
_journal_date_recd_electronic     2008-07-04
_journal_date_accepted     2008-11-12
_journal_name_full     'Acta Crystallographica, Section E'
_journal_year     2008
_journal_volume     64
_journal_issue     12
_journal_page_first     o2480
_journal_page_last     o2480
_journal_paper_category     QO
_journal_coeditor_code     RN2047
_publ_contact_author
;
'Wang, Jin-tang'
Department of Applied Chemistry
College of Science
Nanjing University of Technology
Nanjing 210009
P.R. China
;
_publ_contact_author_email     wjt@njut.edu.cn
loop_
    _publ_author_name
    _publ_author_address
    'Liang, Jin-hua'
;
Department of Applied Chemistry
College of Science
Nanjing University of Technology
Nanjing 210009
People's Republic of China
;
    'Dong, Su-lan'
;
Department of Applied Chemistry
College of Science
Nanjing University of Technology
Nanjing 210009
People's Republic of China
and
Huaiyin Institute of Technology
Huaiyin 223003
People's Republic of China
;
    'Cang, Hui'
;
Department of Applied Chemistry
College of Science
Nanjing University of Technology
Nanjing 210009
People's Republic of China
;
    'Wang, Jin-tang'
;
Department of Applied Chemistry
College of Science
Nanjing University of Technology
Nanjing 210009
People's Republic of China
;
data_x1
_publ_section_title
;
3,3'-Dimethyl-1,1'-(propane-1,3-diyl)diimidazol-1-ium bis(hexafluorophosphate)
;
