# Supplementary material for: 3,3′-Dimethyl-1,1′-(propane-1,3-di­yl)diimidazol-1-ium bis(hexafluoro­phosphate)
Source: Acta Crystallogr Sect E Struct Rep Online. 2008 Nov 29;64(Pt 12):o2480. doi: 10.1107/S160053680803746X (PMC2960103; doi:10.1107/S160053680803746X)
Supplement: Supplementary file 2 [file e-64-o2480-Isup2.hkl]

# 
# h,k,l, Fc-squared, Fo-squared, sigma(Fo-squared) and status flag 
# 
data_I
_shelx_title '    N in P-1' 
_shelx_refln_list_code          4 
_shelx_F_calc_maximum      176.13 
_exptl_crystal_F_000       500.00 
_reflns_d_resolution_high  0.8357 
 
loop_ 
 _symmetry_equiv_pos_as_xyz 
 'x, y, z' 
 '-x, -y, -z' 
 
_cell_length_a     8.2300 
_cell_length_b    10.1920 
_cell_length_c    12.8560 
_cell_angle_alpha 107.990 
_cell_angle_beta  104.500 
_cell_angle_gamma  96.350 
 
_shelx_F_squared_multiplier     1.000 
 
loop_ 
 _refln_index_h 
 _refln_index_k 
 _refln_index_l 
 _refln_F_squared_calc 
 _refln_F_squared_meas 
 _refln_F_squared_sigma 
 _refln_observed_status 
   1   0   0      311.66      315.89      4.41 o 
   2   0   0    12197.43    10469.85     95.76 o 
   3   0   0       54.97       53.99      2.32 o 
   4   0   0      105.54      136.19      4.00 o 
   5   0   0      272.14      307.65      6.57 o 
   6   0   0      171.19      225.89      6.96 o 
   7   0   0      247.12      322.29      9.45 o 
   8   0   0       45.65       48.24      5.34 o 
   9   0   0       81.49       99.04      7.16 o 
  -9   1   0        1.95        0.26      3.61 o 
  -8   1   0       18.69       12.59      4.22 o 
  -7   1   0      191.89      209.16      6.79 o 
  -6   1   0       85.33       82.15      3.94 o 
  -5   1   0      465.35      459.63      7.22 o 
  -4   1   0        0.08        2.20      1.18 o 
  -3   1   0     2432.67     2594.17     13.69 o 
  -2   1   0    11196.43     9683.76     94.96 o 
  -1   1   0      391.79      361.66      7.34 o 
   0   1   0      155.09      140.83      4.02 o 
   1   1   0      294.97      400.39      3.98 o 
   2   1   0     9917.66     8712.47     87.35 o 
   3   1   0      402.52      419.67      5.28 o 
   4   1   0      197.13      148.26      3.54 o 
   5   1   0      621.18      491.07      7.03 o 
   6   1   0      186.38      188.70      5.41 o 
   7   1   0      156.28      141.47      6.07 o 
   8   1   0        1.66        2.23      3.61 o 
   9   1   0        5.85        0.56      3.75 o 
  -9   2   0       59.08       55.49      5.34 o 
  -8   2   0       67.85       56.79      5.16 o 
  -7   2   0       60.18       66.48      4.47 o 
  -6   2   0       22.30       24.85      2.69 o 
  -5   2   0       63.83       73.52      3.22 o 
  -4   2   0       39.89       75.09      2.96 o 
  -3   2   0     1437.07     1801.59     11.96 o 
  -2   2   0    11102.61     8964.41    107.82 o 
  -1   2   0      625.91      654.04     10.02 o 
   0   2   0    31022.54    26715.83    122.15 o 
   1   2   0      820.97      759.15     10.27 o 
   2   2   0      462.04      339.15      4.25 o 
   3   2   0       18.74       12.28      1.58 o 
   4   2   0       38.46       44.37      2.60 o 
   5   2   0      147.49      139.70      4.23 o 
   6   2   0       75.95       63.40      3.44 o 
   7   2   0      316.63      259.14      7.27 o 
   8   2   0        0.05        1.85      2.48 o 
  -9   3   0        4.94        6.42      3.68 o 
  -8   3   0        0.91        1.03      2.92 o 
  -7   3   0        0.02        3.75      2.53 o 
  -6   3   0      228.93      202.74      5.72 o 
  -5   3   0      207.59      212.93      5.19 o 
  -4   3   0       46.52       45.90      2.43 o 
  -3   3   0      181.31      275.05      5.01 o 
  -2   3   0      923.35     1068.35      9.50 o 
  -1   3   0        3.78        8.52      1.71 o 
   0   3   0       37.70       63.84      3.02 o 
   1   3   0      100.57      131.70      3.69 o 
   2   3   0        8.61        6.17      1.30 o 
   3   3   0      100.33       64.12      2.22 o 
   4   3   0      755.99      577.25      7.39 o 
   5   3   0      626.99      622.76     10.19 o 
   6   3   0      125.12      127.08      5.85 o 
   7   3   0        6.68        6.73      2.54 o 
   8   3   0        5.37        2.88      2.40 o 
  -9   4   0       44.53       41.27      4.78 o 
  -8   4   0       54.41       45.38      4.66 o 
  -7   4   0      111.71      117.66      5.48 o 
  -6   4   0      197.92      201.04      5.74 o 
  -5   4   0      111.83      110.62      4.08 o 
  -4   4   0       82.77       80.75      3.14 o 
  -3   4   0        1.48        0.10      1.54 o 
  -2   4   0      184.09      208.08      4.57 o 
  -1   4   0        5.16        2.17      1.80 o 
   0   4   0      217.04      252.78      5.69 o 
   1   4   0       35.86       70.37      3.27 o 
   2   4   0       84.98       94.23      3.53 o 
   3   4   0        2.32        4.39      1.46 o 
   4   4   0       30.46       14.51      1.67 o 
   5   4   0       95.73       79.49      3.46 o 
   6   4   0        1.55        3.95      2.79 o 
   7   4   0       32.66       37.61      4.74 o 
   8   4   0       11.12       11.09      3.44 o 
  -9   5   0        2.51        1.79      2.92 o 
  -8   5   0        0.26        1.56      2.90 o 
  -7   5   0        1.74        1.61      2.64 o 
  -6   5   0      550.19      503.22      8.91 o 
  -5   5   0       12.71       15.95      2.39 o 
  -4   5   0     1790.60     1582.46     13.31 o 
  -3   5   0      110.28      117.56      3.79 o 
  -2   5   0      399.38      436.23      7.62 o 
  -1   5   0       16.57        1.51      2.07 o 
   0   5   0        5.11        6.00      7.01 o 
   1   5   0        5.19       11.34      2.16 o 
   2   5   0       84.16       99.14      4.02 o 
   3   5   0       93.13       87.70      3.71 o 
   4   5   0      210.64      146.67      4.57 o 
   5   5   0       38.75       22.83      2.37 o 
   6   5   0        0.17        0.14      1.95 o 
   7   5   0       17.08       15.64      3.26 o 
  -8   6   0       28.90       27.65      3.83 o 
  -7   6   0       16.03       16.20      3.02 o 
  -6   6   0      123.68      119.12      5.22 o 
  -5   6   0       15.59       19.23      2.64 o 
  -4   6   0        7.17        6.70      2.16 o 
  -3   6   0       17.60       20.62      2.25 o 
  -2   6   0       98.87      131.13      4.73 o 
  -1   6   0      392.86      514.16      9.40 o 
   0   6   0      338.54      457.26      6.27 o 
   1   6   0       77.54       94.30      4.57 o 
   2   6   0      123.20      141.32      5.28 o 
   3   6   0       74.08       83.96      4.18 o 
   4   6   0       10.81        9.94      2.40 o 
   5   6   0        0.00        0.28      1.77 o 
   6   6   0       17.26       15.21      2.36 o 
  -8   7   0       20.50       10.22      2.96 o 
  -7   7   0        0.00        0.67      2.62 o 
  -6   7   0      147.22      145.68      5.62 o 
  -5   7   0        4.14        4.34      2.15 o 
  -4   7   0      514.87      503.89      8.48 o 
  -3   7   0       92.78      101.09      4.68 o 
  -2   7   0      229.82      289.81      7.47 o 
  -1   7   0        0.03        0.17      2.55 o 
   0   7   0       51.15       64.08      3.10 o 
   1   7   0       60.17       61.18      4.49 o 
   2   7   0       44.53       60.97      4.44 o 
   3   7   0       26.93       23.84      3.60 o 
   4   7   0       25.13       25.19      3.21 o 
   5   7   0        7.93        6.40      2.29 o 
   6   7   0        4.16        1.87      2.22 o 
  -8   8   0        6.00        4.51      2.51 o 
  -7   8   0        4.52        4.49      2.17 o 
  -6   8   0        6.12        2.35      2.24 o 
  -5   8   0       11.11       17.29      2.69 o 
  -4   8   0       10.54        7.40      2.19 o 
  -3   8   0       14.27       15.06      2.73 o 
  -2   8   0       32.87       40.86      3.88 o 
  -1   8   0      200.00      259.40      7.90 o 
   0   8   0      321.32      412.14     14.04 o 
   1   8   0      361.60      487.08     11.32 o 
   2   8   0       46.53       61.04      4.94 o 
   3   8   0       60.45       68.11      5.24 o 
   4   8   0       16.51       21.50      3.26 o 
   5   8   0        3.29        5.16      2.43 o 
  -7   9   0        0.46        0.53      2.31 o 
  -6   9   0        1.21        2.49      2.02 o 
  -5   9   0       14.86       18.16      2.84 o 
  -4   9   0        0.02        1.15      2.16 o 
  -3   9   0        1.18        1.15      2.80 o 
  -2   9   0       80.52      102.11      5.74 o 
  -1   9   0       30.27       44.17      4.65 o 
   0   9   0       96.50      123.60      4.88 o 
   1   9   0       11.67       19.33      4.40 o 
   2   9   0       15.97       16.26      4.41 o 
   3   9   0        1.11        1.69      3.12 o 
   4   9   0        5.84        6.01      3.01 o 
  -6  10   0       25.86       19.66      2.75 o 
  -5  10   0        0.06        0.69      1.86 o 
  -4  10   0        9.05        6.51      2.96 o 
  -3  10   0        7.22        8.32      3.32 o 
  -2  10   0        0.45        3.35      3.40 o 
  -1  10   0        3.04        3.51      3.35 o 
   0  10   0       35.48       37.97      3.36 o 
   1  10   0       90.53      102.34      6.47 o 
   2  10   0       15.04       27.88      4.18 o 
   3  10   0       19.02       19.98      3.90 o 
  -4  11   0        2.59        2.98      2.78 o 
  -3  11   0        5.58        6.64      3.36 o 
  -2  11   0       32.61       40.54      4.65 o 
  -1  11   0       33.30       45.41      4.88 o 
   0  11   0        5.14        5.76      3.93 o 
   1  11   0        9.81        6.47      3.78 o 
  -1 -11   1        2.50        2.79      3.29 o 
   0 -11   1       27.13       27.36      3.21 o 
   1 -11   1       12.25        6.40      3.29 o 
   2 -11   1        3.87        3.20      2.56 o 
   3 -11   1        1.81        1.73      2.09 o 
   4 -11   1        3.06        4.29      2.01 o 
   5 -11   1        7.31        7.14      2.03 o 
  -3 -10   1        0.29        0.56      3.29 o 
  -2 -10   1        0.00        2.02      3.18 o 
  -1 -10   1       17.71       19.99      3.64 o 
   0 -10   1      231.68      226.40      5.51 o 
   1 -10   1      128.83      119.70      5.91 o 
   2 -10   1      191.79      167.25      6.41 o 
   3 -10   1       70.16       63.26      3.90 o 
   4 -10   1       52.35       30.02      3.10 o 
   5 -10   1       16.93       12.87      2.60 o 
   6 -10   1       10.61        5.21      2.22 o 
  -4  -9   1       25.09       34.99      4.81 o 
  -3  -9   1       13.72       21.81      4.05 o 
  -2  -9   1      353.47      350.77     10.47 o 
  -1  -9   1      240.75      262.99      8.05 o 
   0  -9   1      512.10      501.90     15.29 o 
   1  -9   1       34.99       30.24      3.24 o 
   2  -9   1        3.65        4.68      2.20 o 
   3  -9   1        0.61        0.78      1.92 o 
   4  -9   1       19.54       25.57      2.89 o 
   5  -9   1       93.50       79.11      4.55 o 
   6  -9   1        8.36        6.67      2.82 o 
   7  -9   1      105.69       81.92      5.11 o 
  -5  -8   1       29.60       33.71      4.79 o 
  -4  -8   1       34.80       44.11      5.04 o 
  -3  -8   1        0.63        2.52      2.86 o 
  -2  -8   1        3.32        1.97      3.02 o 
  -1  -8   1      259.82      249.11      7.47 o 
   0  -8   1      373.46      342.86     10.62 o 
   1  -8   1      828.69      746.10     10.38 o 
   2  -8   1      126.70      108.62      4.29 o 
   3  -8   1      336.49      296.75      6.46 o 
   4  -8   1        4.09        4.16      2.19 o 
   5  -8   1      114.45      123.27      5.56 o 
   6  -8   1        0.58        1.66      2.61 o 
   7  -8   1       12.94       16.15      3.15 o 
   8  -8   1        0.99        1.62      2.99 o 
  -6  -7   1        0.09        3.44      3.44 o 
  -5  -7   1       10.38        9.68      3.51 o 
  -4  -7   1       13.84       22.33      3.57 o 
  -3  -7   1      160.91      165.55      6.39 o 
  -2  -7   1      597.99      662.23     10.55 o 
  -1  -7   1      229.40      222.52      5.97 o 
   0  -7   1      142.81      128.36      4.16 o 
   1  -7   1        0.87        0.00      1.60 o 
   2  -7   1        8.22       10.40      1.57 o 
   3  -7   1      162.83      145.81      4.58 o 
   4  -7   1        8.69        8.16      2.18 o 
   5  -7   1      864.71      935.02     13.07 o 
   6  -7   1       28.65       33.49      3.94 o 
   7  -7   1      213.83      229.57      8.20 o 
   8  -7   1        0.16        0.50      2.97 o 
  -7  -6   1       10.22        8.63      3.27 o 
  -6  -6   1       55.02       60.76      4.96 o 
  -5  -6   1        0.81        1.36      2.69 o 
  -4  -6   1       78.38      108.10      5.16 o 
  -3  -6   1       13.47       13.55      2.50 o 
  -2  -6   1        2.99        0.88      2.13 o 
  -1  -6   1       79.74       75.00      3.31 o 
   0  -6   1      252.06      281.58      4.02 o 
   1  -6   1        5.54        1.16      1.28 o 
   2  -6   1      157.74      154.55      4.11 o 
   3  -6   1      373.78      357.94      6.85 o 
   4  -6   1        0.30        5.94      2.28 o 
   5  -6   1      330.52      376.68      8.73 o 
   6  -6   1       54.15       65.21      5.08 o 
   7  -6   1       15.68       15.18      3.59 o 
   8  -6   1       12.70       11.90      3.99 o 
  -7  -5   1        0.10        4.80      3.27 o 
  -6  -5   1        3.18        2.13      2.79 o 
  -5  -5   1       62.30       61.17      4.44 o 
  -4  -5   1      407.91      430.85      8.79 o 
  -3  -5   1       12.51       13.45      2.02 o 
  -2  -5   1      193.80      208.38      5.33 o 
  -1  -5   1      237.59      361.67      6.21 o 
   0  -5   1       31.74       66.28      2.17 o 
   1  -5   1      440.14      503.41      6.58 o 
   2  -5   1      354.75      340.32      5.66 o 
   3  -5   1      365.14      428.37      7.19 o 
   4  -5   1       15.74       35.69      2.93 o 
   5  -5   1      886.95     1005.86     13.05 o 
   6  -5   1       68.66       89.17      5.69 o 
   7  -5   1      273.22      298.96      9.56 o 
   8  -5   1        3.02        1.61      4.11 o 
   9  -5   1        1.59        6.34      3.59 o 
  -8  -4   1       76.94       51.88      4.12 o 
  -7  -4   1       12.87       18.57      4.92 o 
  -6  -4   1      654.89      754.66     13.65 o 
  -5  -4   1       18.40       10.22      2.68 o 
  -4  -4   1      420.14      398.41      7.60 o 
  -3  -4   1      426.15      431.78      7.40 o 
  -2  -4   1        2.29        4.57      1.66 o 
  -1  -4   1       37.78       83.52      2.99 o 
   0  -4   1      667.34      806.64     10.38 o 
   1  -4   1      356.64      302.50      6.90 o 
   2  -4   1       56.33       87.92      3.15 o 
   3  -4   1      164.83      201.72      4.97 o 
   4  -4   1       45.26       58.51      3.26 o 
   5  -4   1      420.17      479.32      9.27 o 
   6  -4   1        0.14        1.66      3.07 o 
   7  -4   1        7.39        5.27      3.94 o 
   8  -4   1        2.32        2.50      3.88 o 
   9  -4   1        5.24        4.13      4.16 o 
  -8  -3   1       60.81       44.38      3.83 o 
  -7  -3   1       19.98       15.13      2.29 o 
  -6  -3   1        7.96        3.88      1.83 o 
  -5  -3   1       10.37       19.24      3.40 o 
  -4  -3   1     1519.08     1353.30     12.11 o 
  -3  -3   1        0.09        0.96      1.72 o 
  -2  -3   1      143.86      167.81      4.06 o 
  -1  -3   1      409.48      476.50      6.07 o 
   0  -3   1     1044.91     1236.80     15.63 o 
   1  -3   1      354.66      499.90      5.61 o 
   2  -3   1      222.95      340.14      5.44 o 
   3  -3   1       87.87      112.53      3.72 o 
   4  -3   1        6.48        0.82      1.95 o 
   5  -3   1      301.25      359.27      7.82 o 
   6  -3   1       49.30       60.93      4.16 o 
   7  -3   1      281.01      298.86      9.65 o 
   8  -3   1       68.86       68.08      5.66 o 
   9  -3   1        8.39       12.98      4.68 o 
  -9  -2   1        5.84        0.27      4.37 o 
  -8  -2   1      136.87      129.03      6.63 o 
  -7  -2   1       47.23       44.28      4.14 o 
  -6  -2   1      920.42      800.07     10.86 o 
  -5  -2   1      221.81      172.63      4.64 o 
  -4  -2   1      166.06      108.27      2.62 o 
  -3  -2   1        0.20       13.82      1.89 o 
  -2  -2   1        2.06        7.13      1.23 o 
  -1  -2   1      913.97      826.70      8.80 o 
   0  -2   1       43.68       44.86      1.15 o 
   1  -2   1     6355.07     5633.72     71.21 o 
   2  -2   1      316.75      307.65      6.04 o 
   3  -2   1       57.71       90.89      3.06 o 
   4  -2   1      226.62      284.42      5.76 o 
   5  -2   1       98.41      110.45      4.54 o 
   6  -2   1       91.19      107.37      5.23 o 
   7  -2   1        0.22        2.16      3.66 o 
   8  -2   1        0.04        4.59      4.59 o 
   9  -2   1        5.03        6.78      3.97 o 
  -9  -1   1        0.13        3.90      3.90 o 
  -8  -1   1      111.36      112.25      6.90 o 
  -7  -1   1       10.87        9.26      3.33 o 
  -6  -1   1        6.90        6.13      2.87 o 
  -5  -1   1        8.82        0.23      1.70 o 
  -4  -1   1       63.45       74.23      3.18 o 
  -3  -1   1      632.08      822.49      8.23 o 
  -2  -1   1     1442.65     1632.49      8.72 o 
  -1  -1   1     1477.50     1292.88     40.94 o 
   0  -1   1        0.92        9.03      0.61 o 
   1  -1   1     2461.87     2534.84     39.32 o 
   2  -1   1      318.19      369.29      4.36 o 
   3  -1   1        1.25        0.27      0.99 o 
   4  -1   1       93.18      101.48      3.24 o 
   5  -1   1      144.38      160.74      4.68 o 
   6  -1   1      100.30       97.69      4.57 o 
   7  -1   1      166.94      190.48      7.49 o 
   8  -1   1       88.97       90.50      6.08 o 
   9  -1   1        3.72        3.97      3.69 o 
  -9   0   1        3.25        6.24      3.65 o 
  -8   0   1       47.19       54.04      4.90 o 
  -7   0   1       65.32       70.12      4.88 o 
  -6   0   1      733.78      816.68     11.53 o 
  -5   0   1     1056.99     1174.93     12.02 o 
  -4   0   1       47.07       75.73      3.11 o 
  -3   0   1     6089.58     4988.34     83.22 o 
  -2   0   1      385.31      352.81      6.08 o 
  -1   0   1        7.71       29.14      1.31 o 
   0   0   1       20.06       52.50      1.06 o 
   1   0   1     2058.91     1837.10     44.22 o 
   2   0   1     1374.18     1634.09      9.56 o 
   3   0   1       93.78      139.09      3.13 o 
   4   0   1       27.26       29.24      1.82 o 
   5   0   1      262.12      245.72      5.30 o 
   6   0   1      122.70      124.01      4.74 o 
   7   0   1        0.22        3.46      2.77 o 
   8   0   1       10.17       11.52      3.57 o 
   9   0   1        0.03        3.60      3.60 o 
  -9   1   1       16.02       18.61      4.15 o 
  -8   1   1      513.77      530.03     12.20 o 
  -7   1   1       44.91       54.91      4.21 o 
  -6   1   1      141.12      142.17      5.02 o 
  -5   1   1       49.23       46.73      2.90 o 
  -4   1   1      117.23      126.49      3.78 o 
  -3   1   1     8286.09     7232.34     92.85 o 
  -2   1   1     2547.93     2289.16     59.71 o 
  -1   1   1     1972.36     1690.86     49.33 o 
   0   1   1      399.04      370.40      7.49 o 
   1   1   1     6706.89     6037.50     76.59 o 
   2   1   1       31.33       26.98      1.58 o 
   3   1   1       19.55        7.34      1.22 o 
   4   1   1       22.01       23.00      1.87 o 
   5   1   1      218.93      217.21      5.14 o 
   6   1   1      215.59      192.88      5.62 o 
   7   1   1      126.97      115.27      5.34 o 
   8   1   1       68.22       60.33      4.89 o 
  -9   2   1        0.19        3.42      3.42 o 
  -8   2   1      190.41      193.40      7.49 o 
  -7   2   1       48.46       46.81      3.47 o 
  -6   2   1     1058.28     1118.97     12.63 o 
  -5   2   1     1444.47     1337.46     12.47 o 
  -4   2   1      133.75      139.17      3.94 o 
  -3   2   1     1006.06     1201.88     10.01 o 
  -2   2   1       23.75       16.05      1.49 o 
  -1   2   1      705.61      713.96      8.96 o 
   0   2   1     1150.08     1342.91      6.00 o 
   1   2   1       90.77      156.42      2.89 o 
   2   2   1      285.83      298.59      4.65 o 
   3   2   1       67.44       46.11      2.49 o 
   4   2   1      138.84      157.79      4.47 o 
   5   2   1      651.81      565.64      8.78 o 
   6   2   1      351.00      295.57      7.26 o 
   7   2   1       27.75       23.61      3.29 o 
   8   2   1        5.47        2.81      2.44 o 
  -9   3   1       57.93       49.20      5.22 o 
  -8   3   1      373.89      351.77      9.73 o 
  -7   3   1      137.71      161.34      5.74 o 
  -6   3   1       11.37       10.59      2.46 o 
  -5   3   1       11.31       23.55      2.36 o 
  -4   3   1       21.25       28.86      2.40 o 
  -3   3   1      136.03      125.51      4.92 o 
  -2   3   1       13.76       19.49      1.64 o 
  -1   3   1     1663.33     1895.77     12.62 o 
   0   3   1       22.69       13.58      3.72 o 
   1   3   1     1400.40     1416.43      9.36 o 
   2   3   1      732.22      633.32      6.42 o 
   3   3   1        0.19        1.63      1.22 o 
   4   3   1       48.28       56.85      3.22 o 
   5   3   1       78.20       79.33      4.90 o 
   6   3   1      320.48      341.07      9.20 o 
   7   3   1       74.90       60.61      4.93 o 
   8   3   1       41.40       27.12      3.62 o 
  -9   4   1        0.40        0.68      3.00 o 
  -8   4   1      140.76      139.70      6.17 o 
  -7   4   1       25.87       37.70      3.37 o 
  -6   4   1      188.77      203.77      5.80 o 
  -5   4   1      289.52      315.55      6.39 o 
  -4   4   1      258.45      247.68      5.37 o 
  -3   4   1      389.97      356.68      6.01 o 
  -2   4   1       82.47       87.34      3.19 o 
  -1   4   1      100.01       78.59      5.05 o 
   0   4   1      251.67      345.14      4.06 o 
   1   4   1       48.97       70.38      2.65 o 
   2   4   1      317.06      253.40      4.63 o 
   3   4   1       21.15       13.38      1.54 o 
   4   4   1      931.65      729.04      9.09 o 
   5   4   1      410.73      390.26      8.66 o 
   6   4   1      117.82      130.49      6.37 o 
   7   4   1       10.91       15.47      3.62 o 
  -9   5   1       12.93        7.89      3.22 o 
  -8   5   1       86.51       80.43      4.96 o 
  -7   5   1      102.60      113.54      5.04 o 
  -6   5   1       77.25       80.29      4.10 o 
  -5   5   1       46.87       45.03      3.15 o 
  -4   5   1      173.30      159.28      4.55 o 
  -3   5   1     1034.33      958.03     10.21 o 
  -2   5   1        0.30        8.24      1.87 o 
  -1   5   1        1.31       20.12      2.18 o 
   0   5   1       18.27       12.50      1.81 o 
   1   5   1      414.35      422.54      6.99 o 
   2   5   1      534.74      523.82      7.68 o 
   3   5   1       21.03       18.42      2.02 o 
   4   5   1        3.67        1.54      1.56 o 
   5   5   1        6.27        4.28      1.96 o 
   6   5   1       76.32       66.48      4.56 o 
   7   5   1       52.98       40.72      4.69 o 
  -9   6   1       17.36       16.98      2.99 o 
  -8   6   1        1.07        5.02      2.31 o 
  -7   6   1        7.85        9.57      2.44 o 
  -6   6   1       57.82       67.48      4.06 o 
  -5   6   1      696.44      652.09      9.63 o 
  -4   6   1      100.30       96.81      3.95 o 
  -3   6   1      843.35      725.24      9.48 o 
  -2   6   1       17.07       28.88      2.78 o 
  -1   6   1        8.28        3.75      2.04 o 
   0   6   1        2.49        4.65      1.46 o 
   1   6   1        9.75        9.63      2.21 o 
   2   6   1      255.99      242.13      6.17 o 
   3   6   1      184.39      152.11      4.91 o 
   4   6   1      383.78      297.70      7.26 o 
   5   6   1      104.89       75.05      4.12 o 
   6   6   1       23.41       17.47      3.09 o 
  -8   7   1       32.52       24.06      3.33 o 
  -7   7   1      120.54      100.30      5.36 o 
  -6   7   1       22.76       12.49      2.77 o 
  -5   7   1       26.84       23.89      2.87 o 
  -4   7   1       65.34       70.40      3.85 o 
  -3   7   1       84.37       92.32      4.44 o 
  -2   7   1        1.69        3.94      2.42 o 
  -1   7   1      261.94      305.42      7.73 o 
   0   7   1      638.64      705.51     19.29 o 
   1   7   1      645.37      694.55     11.26 o 
   2   7   1      276.91      303.76      8.01 o 
   3   7   1       20.75       18.64      3.13 o 
   4   7   1        4.37        1.38      2.61 o 
   5   7   1       35.87       19.04      3.26 o 
  -8   8   1        1.18        1.69      2.60 o 
  -7   8   1       41.41       35.21      3.62 o 
  -6   8   1       20.33       22.20      3.10 o 
  -5   8   1      122.97      110.14      5.01 o 
  -4   8   1        7.75       13.10      2.75 o 
  -3   8   1      120.59      136.62      5.80 o 
  -2   8   1      109.08      121.85      5.77 o 
  -1   8   1      117.15      156.34      6.17 o 
   0   8   1        7.85        4.77      3.33 o 
   1   8   1       36.36       51.59      4.62 o 
   2   8   1      430.80      445.46     10.85 o 
   3   8   1      130.39      119.82      6.11 o 
   4   8   1       76.54       63.89      4.75 o 
  -7   9   1       50.17       34.54      3.76 o 
  -6   9   1        5.03        2.95      2.62 o 
  -5   9   1        0.23        2.36      2.29 o 
  -4   9   1       61.22       51.68      4.61 o 
  -3   9   1        0.05        1.59      2.62 o 
  -2   9   1       76.81      103.16      5.99 o 
  -1   9   1      209.81      239.83      8.57 o 
   0   9   1      387.50      449.31      8.13 o 
   1   9   1      159.37      182.06      8.05 o 
   2   9   1       70.71       84.34      5.79 o 
   3   9   1        0.01        6.31      2.92 o 
  -6  10   1       10.54        5.61      2.60 o 
  -5  10   1       21.64       16.88      3.01 o 
  -4  10   1       19.24       27.28      3.52 o 
  -3  10   1        6.70        4.01      3.18 o 
  -2  10   1       27.33       31.68      4.19 o 
  -1  10   1       25.71       34.39      4.20 o 
   0  10   1        8.81        7.61      2.58 o 
   1  10   1        2.89        6.54      3.26 o 
   2  10   1       30.75       34.87      4.87 o 
  -4  11   1        7.94       14.90      3.36 o 
  -3  11   1        0.79        3.37      3.03 o 
  -2  11   1       22.23       28.19      4.84 o 
  -1  11   1       14.03        6.89      3.80 o 
   0  11   1       34.66       37.38      3.50 o 
  -2 -11   2        1.79        2.10      3.20 o 
  -1 -11   2       55.33       49.62      5.13 o 
   0 -11   2       24.44       17.05      2.68 o 
   1 -11   2       99.04       86.27      5.35 o 
   2 -11   2        3.19        4.75      2.29 o 
   3 -11   2        1.54        0.86      2.13 o 
   4 -11   2        0.01        1.44      2.07 o 
   5 -11   2       23.06       14.48      2.85 o 
  -3 -10   2       24.47       26.07      4.40 o 
  -2 -10   2        6.79        8.62      3.53 o 
  -1 -10   2       41.88       39.03      4.50 o 
   0 -10   2       33.20       43.69      4.35 o 
   1 -10   2       10.81        9.46      3.22 o 
   2 -10   2      106.74       92.79      4.83 o 
   3 -10   2       34.61       29.97      3.26 o 
   4 -10   2        9.09        9.07      2.33 o 
   5 -10   2        7.57        1.98      2.59 o 
   6 -10   2       16.89        9.99      3.11 o 
  -5  -9   2        1.05        6.55      3.63 o 
  -4  -9   2       12.80       15.66      3.95 o 
  -3  -9   2        1.70        2.77      3.15 o 
  -2  -9   2       34.74       35.08      4.30 o 
  -1  -9   2      126.28      135.45      6.07 o 
   0  -9   2      194.23      199.58      4.72 o 
   1  -9   2      365.19      336.51      7.88 o 
   2  -9   2        1.63        0.53      2.42 o 
   3  -9   2        1.75        2.69      1.92 o 
   4  -9   2        0.14        1.68      2.09 o 
   5  -9   2        2.91        5.62      2.29 o 
   6  -9   2        0.48        0.57      2.67 o 
   7  -9   2        6.97        2.35      2.66 o 
  -6  -8   2        6.86        2.10      3.88 o 
  -5  -8   2        0.01        1.88      3.77 o 
  -4  -8   2       60.39       61.69      5.21 o 
  -3  -8   2       19.01       22.40      3.56 o 
  -2  -8   2        2.50        1.67      2.66 o 
  -1  -8   2      620.74      579.65      9.78 o 
   0  -8   2        7.88        5.68      5.76 o 
   1  -8   2      129.70      104.62      4.18 o 
   2  -8   2       55.69       52.12      3.02 o 
   3  -8   2       63.98       55.82      3.18 o 
   4  -8   2        2.65        2.03      2.29 o 
   5  -8   2        1.24        1.64      2.48 o 
   6  -8   2       49.76       59.09      4.43 o 
   7  -8   2        1.69        3.11      3.07 o 
  -6  -7   2       20.51       20.87      4.62 o 
  -5  -7   2        0.02        1.42      3.34 o 
  -4  -7   2       11.18       11.73      3.08 o 
  -3  -7   2       12.50       12.57      2.46 o 
  -2  -7   2        0.20        3.35      1.84 o 
  -1  -7   2      286.05      254.55      6.19 o 
   0  -7   2       40.71       38.05      1.91 o 
   1  -7   2      315.58      256.63      5.60 o 
   2  -7   2        0.29        0.48      1.43 o 
   3  -7   2       96.17       91.82      3.78 o 
   4  -7   2      114.90      133.27      4.95 o 
   5  -7   2        0.73        1.43      2.78 o 
   6  -7   2        4.27        0.37      3.29 o 
   7  -7   2        7.29        9.13      3.34 o 
   8  -7   2        6.07        8.86      3.69 o 
  -7  -6   2        5.54        1.03      4.00 o 
  -6  -6   2       15.51        6.73      3.52 o 
  -5  -6   2       38.19       39.14      4.40 o 
  -4  -6   2        0.25        0.00      2.51 o 
  -3  -6   2      776.17      854.04     11.55 o 
  -2  -6   2      497.54      497.50      8.06 o 
  -1  -6   2      668.54      628.10      8.30 o 
   0  -6   2        0.89        0.68      0.90 o 
   1  -6   2      139.37      132.32      3.80 o 
   2  -6   2      236.60      230.45      4.80 o 
   3  -6   2      268.15      280.50      5.87 o 
   4  -6   2      321.78      374.23      7.77 o 
   5  -6   2        4.42        1.38      3.28 o 
   6  -6   2      415.82      462.72     10.82 o 
   7  -6   2       14.81       13.40      3.57 o 
   8  -6   2       37.38       35.48      4.91 o 
  -8  -5   2       15.54       20.40      4.20 o 
  -7  -5   2       43.10       43.22      4.21 o 
  -6  -5   2       21.02       16.25      3.80 o 
  -5  -5   2      158.95      179.15      6.80 o 
  -4  -5   2      102.21      121.02      4.74 o 
  -3  -5   2       95.37      104.46      4.21 o 
  -2  -5   2       16.25       16.14      1.98 o 
  -1  -5   2      560.48      502.33      6.87 o 
   0  -5   2      160.12      233.77      6.96 o 
   1  -5   2       11.93       14.09      1.44 o 
   2  -5   2      211.67      136.72      1.32 o 
   3  -5   2       89.67       80.97      3.49 o 
   4  -5   2      498.58      528.72      8.51 o 
   5  -5   2        0.02        2.62      2.62 o 
   6  -5   2        3.91       11.66      2.92 o 
   7  -5   2        4.71       15.23      3.62 o 
   8  -5   2       33.21       35.75      4.52 o 
  -8  -4   2        1.77        0.46      2.16 o 
  -7  -4   2        5.24        8.08      2.90 o 
  -6  -4   2       55.32       60.78      4.64 o 
  -5  -4   2      390.23      441.55      9.40 o 
  -4  -4   2     1085.52     1078.04     12.07 o 
  -3  -4   2     3504.85     3106.88     73.88 o 
  -2  -4   2     1479.96     1416.09     11.00 o 
  -1  -4   2        2.73       18.24      1.40 o 
   0  -4   2        3.70        6.13      0.73 o 
   1  -4   2     1071.64     1038.71      7.95 o 
   2  -4   2      152.46      178.81      3.78 o 
   3  -4   2       77.21       91.30      3.24 o 
   4  -4   2      698.36      825.54      9.94 o 
   5  -4   2       45.66       59.24      3.82 o 
   6  -4   2      558.89      585.34     11.27 o 
   7  -4   2       40.96       38.85      4.52 o 
   8  -4   2       38.16       41.69      5.22 o 
   9  -4   2        3.92        4.51      4.51 o 
  -8  -3   2        2.48        9.32      3.84 o 
  -7  -3   2      135.11      132.79      6.77 o 
  -6  -3   2      104.45      141.24      6.78 o 
  -5  -3   2      838.49      812.44     10.09 o 
  -4  -3   2      525.50      489.67      7.17 o 
  -3  -3   2      155.16      180.17      4.03 o 
  -2  -3   2        4.75        5.72      1.17 o 
  -1  -3   2      612.78      621.05      5.94 o 
   0  -3   2      175.05      171.97      4.87 o 
   1  -3   2        7.94        0.64      0.64 o 
   2  -3   2        6.00        3.69      1.03 o 
   3  -3   2       58.13       57.32      2.43 o 
   4  -3   2      364.09      379.81      6.61 o 
   5  -3   2       10.71       12.18      2.22 o 
   6  -3   2        7.74        5.81      2.94 o 
   7  -3   2        0.44        1.74      3.23 o 
   8  -3   2       39.83       38.31      4.91 o 
   9  -3   2        3.64        7.34      4.19 o 
  -9  -2   2       33.42       34.45      5.10 o 
  -8  -2   2        0.51        1.29      3.38 o 
  -7  -2   2       56.20       67.08      4.88 o 
  -6  -2   2       21.43       15.61      2.87 o 
  -5  -2   2      619.23      692.54      9.31 o 
  -4  -2   2      399.43      347.96      5.40 o 
  -3  -2   2     1851.17     1703.99     10.12 o 
  -2  -2   2     5374.50     5043.42     73.60 o 
  -1  -2   2     2038.28     2329.83     45.51 o 
   0  -2   2    10436.20     9072.29     50.47 o 
   1  -2   2      540.35      685.56      5.59 o 
   2  -2   2        2.05        1.94      0.77 o 
   3  -2   2        0.01        0.48      1.14 o 
   4  -2   2      104.32      114.76      3.57 o 
   5  -2   2       85.93       97.66      3.83 o 
   6  -2   2      479.38      475.46      9.49 o 
   7  -2   2       45.73       51.51      4.73 o 
   8  -2   2       30.41       31.74      4.21 o 
   9  -2   2        3.99        1.22      4.55 o 
  -9  -1   2       17.05        8.58      4.55 o 
  -8  -1   2       48.80       46.91      5.37 o 
  -7  -1   2      324.53      334.33      8.66 o 
  -6  -1   2      434.91      436.43      8.22 o 
  -5  -1   2       51.81       46.30      2.67 o 
  -4  -1   2     1953.58     2017.76     13.66 o 
  -3  -1   2      137.99      230.51      4.95 o 
  -2  -1   2      277.55      336.38      3.97 o 
  -1  -1   2     1845.50     1964.35     34.43 o 
   0  -1   2    11799.44    10342.38     53.31 o 
   1  -1   2      609.20      759.18      6.18 o 
   2  -1   2     3231.63     2646.29     51.74 o 
   3  -1   2       62.60       61.99      2.36 o 
   4  -1   2      199.22      186.94      4.24 o 
   5  -1   2      107.39      108.63      4.00 o 
   6  -1   2       13.16        6.68      2.79 o 
   7  -1   2        0.48        0.94      2.76 o 
   8  -1   2       36.86       43.12      4.56 o 
   9  -1   2       23.12       21.04      4.60 o 
  -9   0   2       30.17       30.95      5.01 o 
  -8   0   2       17.05       19.87      4.56 o 
  -7   0   2       18.61       25.76      3.15 o 
  -6   0   2       17.33       18.94      2.55 o 
  -5   0   2        9.35       11.27      1.98 o 
  -4   0   2       12.87       10.72      2.40 o 
  -3   0   2      364.50      449.32      5.91 o 
  -2   0   2    21851.27    18885.45    127.46 o 
  -1   0   2     6318.73     6339.91     73.04 o 
   0   0   2    11680.66    10109.78    130.90 o 
   1   0   2       39.57       60.70      1.92 o 
   2   0   2       22.39       27.37      1.53 o 
   3   0   2      142.97      134.88      3.39 o 
   4   0   2       84.85       76.94      2.95 o 
   5   0   2      276.81      267.57      5.83 o 
   6   0   2      383.79      366.86      7.86 o 
   7   0   2      161.32      156.81      6.45 o 
   8   0   2       21.65       18.04      3.76 o 
  -9   1   2       32.93       23.00      4.88 o 
  -8   1   2      153.05      142.87      6.76 o 
  -7   1   2        0.15        3.03      2.31 o 
  -6   1   2      892.53      941.79     11.08 o 
  -5   1   2     1685.90     1414.84     12.02 o 
  -4   1   2       36.41       49.56      2.36 o 
  -3   1   2       15.63       25.79      1.77 o 
  -2   1   2      441.11      382.25      6.48 o 
  -1   1   2       19.24       32.78      1.64 o 
   0   1   2     8990.82     6894.36     56.37 o 
   1   1   2        3.38        9.95      1.14 o 
   2   1   2      386.03      324.44      7.00 o 
   3   1   2       67.55       81.38      2.89 o 
   4   1   2      363.87      369.73      6.34 o 
   5   1   2       78.53       78.31      3.51 o 
   6   1   2       50.47       48.29      3.78 o 
   7   1   2       38.85       28.09      3.42 o 
   8   1   2        9.06        8.69      2.80 o 
  -9   2   2        8.07       13.95      3.63 o 
  -8   2   2       38.95       48.34      4.34 o 
  -7   2   2        0.08        1.63      2.16 o 
  -6   2   2        4.89        6.95      2.14 o 
  -5   2   2     1002.69      916.50      9.86 o 
  -4   2   2      705.59      812.68      8.48 o 
  -3   2   2      205.15      266.24      4.66 o 
  -2   2   2     4863.98     4078.73     68.67 o 
  -1   2   2      114.03      160.28      3.12 o 
   0   2   2      199.50      169.55      2.21 o 
   1   2   2       12.58       13.60      1.22 o 
   2   2   2       12.25       11.40      1.69 o 
   3   2   2       85.41       85.31      3.48 o 
   4   2   2       24.75       18.81      2.22 o 
   5   2   2      399.52      400.67      8.24 o 
   6   2   2      127.69      136.41      5.51 o 
   7   2   2      120.03      109.24      5.43 o 
   8   2   2        6.48        5.37      2.63 o 
  -9   3   2        0.27        1.50      3.09 o 
  -8   3   2       81.63       82.13      5.08 o 
  -7   3   2        0.36        5.15      2.28 o 
  -6   3   2      440.64      445.12      7.97 o 
  -5   3   2        2.14        0.19      1.61 o 
  -4   3   2      242.52      222.94      4.81 o 
  -3   3   2     1682.42     1685.28     12.04 o 
  -2   3   2       21.91       19.40      1.83 o 
  -1   3   2      713.33      811.48      7.58 o 
   0   3   2      100.59      122.64      6.65 o 
   1   3   2       30.48       22.67      1.56 o 
   2   3   2     1111.43      924.60      8.81 o 
   3   3   2       24.54       13.23      2.04 o 
   4   3   2      290.70      356.56      7.60 o 
   5   3   2       18.04       27.49      3.68 o 
   6   3   2       39.30       42.52      4.71 o 
   7   3   2        6.95        1.09      3.20 o 
  -9   4   2       25.55       27.83      3.90 o 
  -8   4   2       60.91       66.85      4.83 o 
  -7   4   2       25.17       24.90      3.06 o 
  -6   4   2        0.26        0.37      1.93 o 
  -5   4   2       74.01       69.20      3.30 o 
  -4   4   2      638.85      545.62      7.61 o 
  -3   4   2        7.11        6.71      1.92 o 
  -2   4   2     3900.09     2882.04     67.57 o 
  -1   4   2       32.36       39.78      2.26 o 
   0   4   2       23.78        5.54      0.89 o 
   1   4   2      231.50      261.49      4.75 o 
   2   4   2       29.08       20.33      1.74 o 
   3   4   2       13.23        6.47      1.70 o 
   4   4   2        0.20        2.66      2.14 o 
   5   4   2      134.26      149.95      6.42 o 
   6   4   2        0.02        3.08      3.17 o 
   7   4   2       74.36       90.47      6.33 o 
  -9   5   2        3.56        6.61      2.83 o 
  -8   5   2       25.97       33.11      3.55 o 
  -7   5   2       56.60       69.82      4.10 o 
  -6   5   2      310.55      322.48      7.34 o 
  -5   5   2       61.44       75.27      3.75 o 
  -4   5   2     2266.92     1993.67     15.16 o 
  -3   5   2      450.99      492.85      7.46 o 
  -2   5   2      457.14      471.58      7.70 o 
  -1   5   2      200.00      272.28      5.77 o 
   0   5   2       11.27        6.70      1.87 o 
   1   5   2       91.62       73.62      3.18 o 
   2   5   2      110.39       98.35      3.70 o 
   3   5   2        1.01        1.02      1.42 o 
   4   5   2       47.75       44.07      3.36 o 
   5   5   2       49.01       45.76      4.07 o 
   6   5   2       14.21       13.20      3.91 o 
  -9   6   2        8.12       10.84      2.50 o 
  -8   6   2       10.38       12.84      2.93 o 
  -7   6   2        2.22        7.39      2.45 o 
  -6   6   2       17.43       37.96      3.17 o 
  -5   6   2        4.43        6.72      2.31 o 
  -4   6   2      236.56      227.92      5.92 o 
  -3   6   2       48.60       50.14      3.11 o 
  -2   6   2     2158.45     2141.07     17.05 o 
  -1   6   2       29.48       36.50      3.09 o 
   0   6   2      375.52      395.23      5.41 o 
   1   6   2       26.47       29.28      2.70 o 
   2   6   2       63.81       67.36      3.60 o 
   3   6   2        4.02        0.29      2.43 o 
   4   6   2       29.57       32.72      3.25 o 
   5   6   2       38.53       31.96      3.87 o 
   6   6   2       16.49       18.69      3.36 o 
  -8   7   2        7.47        9.18      2.60 o 
  -7   7   2        0.11        4.17      2.37 o 
  -6   7   2      100.55      115.51      5.03 o 
  -5   7   2        0.94        0.71      2.10 o 
  -4   7   2      372.74      368.28      7.95 o 
  -3   7   2        3.96       14.46      2.58 o 
  -2   7   2       65.45       72.92      4.11 o 
  -1   7   2        1.53        0.30      1.99 o 
   0   7   2       80.36       85.32      3.23 o 
   1   7   2        0.63        1.89      2.49 o 
   2   7   2       88.43      107.66      5.33 o 
   3   7   2      115.57      123.74      5.71 o 
   4   7   2       23.64       24.02      3.89 o 
   5   7   2       16.64       10.59      3.13 o 
  -7   8   2       11.81        7.17      2.91 o 
  -6   8   2       15.37       12.18      3.01 o 
  -5   8   2        1.56        1.29      2.19 o 
  -4   8   2       30.51       28.25      3.19 o 
  -3   8   2       47.02       39.42      3.91 o 
  -2   8   2       87.54      101.08      5.56 o 
  -1   8   2        0.01        1.10      2.82 o 
   0   8   2      266.96      324.05     20.51 o 
   1   8   2      142.19      166.46      7.45 o 
   2   8   2      168.41      175.50      7.49 o 
   3   8   2        1.48        6.44      3.10 o 
   4   8   2       10.68       14.02      3.69 o 
  -7   9   2        0.60        1.33      2.64 o 
  -6   9   2       52.08       37.32      3.69 o 
  -5   9   2       17.86       17.52      3.07 o 
  -4   9   2        7.56        4.61      3.08 o 
  -3   9   2        1.28        5.06      2.88 o 
  -2   9   2        3.00        3.69      3.31 o 
  -1   9   2       72.33       86.27      5.74 o 
   0   9   2        3.35        2.73      2.49 o 
   1   9   2        4.25        7.56      3.73 o 
   2   9   2        8.31       13.00      3.82 o 
   3   9   2       34.24       38.39      4.90 o 
  -5  10   2        1.67        3.72      2.69 o 
  -4  10   2       13.51        8.62      3.21 o 
  -3  10   2       36.73       40.32      4.37 o 
  -2  10   2       16.76       13.28      4.16 o 
  -1  10   2       17.44       21.94      4.41 o 
   0  10   2       66.83       78.00      4.28 o 
   1  10   2       25.96       21.53      4.85 o 
  -2  11   2        7.67        3.47      3.47 o 
   1 -12   3        4.36        5.89      2.70 o 
   2 -12   3       34.33       24.24      3.62 o 
  -2 -11   3       20.29       20.72      3.99 o 
  -1 -11   3        4.86        3.42      3.04 o 
   0 -11   3        5.73        2.36      2.28 o 
   1 -11   3        8.83        4.48      2.98 o 
   2 -11   3       33.04       26.24      3.75 o 
   3 -11   3       17.47       17.72      2.72 o 
   4 -11   3       54.50       40.31      3.35 o 
   5 -11   3        7.52        8.27      2.58 o 
  -4 -10   3        1.36        3.35      3.86 o 
  -3 -10   3        5.05        9.46      3.17 o 
  -2 -10   3       52.01       39.60      4.33 o 
  -1 -10   3       19.58       19.37      3.86 o 
   0 -10   3      495.00      447.46     10.49 o 
   1 -10   3      140.21      123.30      5.96 o 
   2 -10   3      490.50      401.55      9.10 o 
   3 -10   3        1.23        3.53      2.40 o 
   4 -10   3       32.53       25.40      3.02 o 
   5 -10   3        1.17        1.81      2.31 o 
   6 -10   3        6.51        1.62      3.11 o 
  -5  -9   3        1.00        0.00      3.29 o 
  -4  -9   3        9.02        9.58      3.29 o 
  -3  -9   3       42.75       52.91      4.67 o 
  -2  -9   3      113.62      110.76      5.62 o 
  -1  -9   3       43.91       32.23      3.41 o 
   0  -9   3       16.97       19.90      2.16 o 
   1  -9   3       74.98       71.39      4.12 o 
   2  -9   3       66.44       62.38      3.80 o 
   3  -9   3      267.09      229.78      6.30 o 
   4  -9   3      186.27      159.12      5.83 o 
   5  -9   3       90.95       89.15      5.17 o 
   6  -9   3       34.07       42.96      3.95 o 
   7  -9   3        8.13        6.99      3.48 o 
  -6  -8   3        5.33        5.67      4.16 o 
  -5  -8   3        5.48        0.76      3.89 o 
  -4  -8   3       20.10       21.54      3.29 o 
  -3  -8   3        0.04        2.60      2.53 o 
  -2  -8   3      129.88      119.85      5.25 o 
  -1  -8   3      438.30      412.57      8.34 o 
   0  -8   3      532.93      475.79      5.79 o 
   1  -8   3      460.64      449.37      7.62 o 
   2  -8   3      176.96      134.52      1.74 o 
   3  -8   3      106.64       89.06      3.77 o 
   4  -8   3       23.87       22.06      2.84 o 
   5  -8   3       13.18       15.14      3.14 o 
   6  -8   3        1.61        2.09      3.43 o 
   7  -8   3       44.83       51.48      4.75 o 
  -7  -7   3        1.40        2.82      4.41 o 
  -6  -7   3       11.57       16.22      4.51 o 
  -5  -7   3       19.54       21.03      3.96 o 
  -4  -7   3        1.37        5.98      2.69 o 
  -3  -7   3       10.11        8.16      2.62 o 
  -2  -7   3       90.19       89.04      4.13 o 
  -1  -7   3        7.43       10.81      2.08 o 
   0  -7   3       41.54       37.01      3.10 o 
   1  -7   3       94.29      100.26      3.58 o 
   2  -7   3        2.92        1.88      1.26 o 
   3  -7   3      484.67      471.16      7.53 o 
   4  -7   3       71.73       67.48      4.01 o 
   5  -7   3      549.63      549.05     10.35 o 
   6  -7   3       41.79       39.17      4.46 o 
   7  -7   3        6.60       14.24      3.58 o 
   8  -7   3        7.09       12.60      3.91 o 
  -7  -6   3        4.20        0.88      4.42 o 
  -6  -6   3       15.69       10.70      4.06 o 
  -5  -6   3       43.13       38.07      4.30 o 
  -4  -6   3        2.54        2.94      2.28 o 
  -3  -6   3       59.14       58.44      3.28 o 
  -2  -6   3       84.34       64.87      3.34 o 
  -1  -6   3      300.30      311.92      5.87 o 
   0  -6   3      288.43      290.96      4.61 o 
   1  -6   3       37.25       21.34      1.84 o 
   2  -6   3      149.31      104.25      3.35 o 
   3  -6   3      355.59      314.09      6.24 o 
   4  -6   3      161.62      177.73      5.45 o 
   5  -6   3       42.63       45.30      4.13 o 
   6  -6   3      106.86      134.96      6.79 o 
   7  -6   3       82.31       80.82      5.85 o 
   8  -6   3        5.05        2.61      4.42 o 
  -8  -5   3        5.61        0.32      4.93 o 
  -7  -5   3        0.66        1.27      3.88 o 
  -6  -5   3       16.33       13.25      3.03 o 
  -5  -5   3       12.60       13.05      2.75 o 
  -4  -5   3     1297.93     1240.60     13.06 o 
  -3  -5   3      177.51      195.61      5.14 o 
  -2  -5   3     1758.59     1521.74     12.00 o 
  -1  -5   3        0.07        0.45      1.33 o 
   0  -5   3      184.73      172.82      2.65 o 
   1  -5   3       98.38       84.55      2.75 o 
   2  -5   3       99.83       98.00      3.17 o 
   3  -5   3       64.33       51.28      2.74 o 
   4  -5   3       23.68       22.79      2.89 o 
   5  -5   3     1113.77     1076.44     13.42 o 
   6  -5   3       60.19       75.21      5.13 o 
   7  -5   3        0.01        4.31      3.34 o 
   8  -5   3        0.62        0.87      3.43 o 
  -8  -4   3      108.08      125.36      7.67 o 
  -7  -4   3       39.35       38.56      3.40 o 
  -6  -4   3      242.55      216.36      6.76 o 
  -5  -4   3       31.52       39.73      3.25 o 
  -4  -4   3      331.10      329.60      6.52 o 
  -3  -4   3       97.79       92.46      3.46 o 
  -2  -4   3      288.02      270.28      4.80 o 
  -1  -4   3      332.85      332.07      4.93 o 
   0  -4   3       58.80       65.00      3.32 o 
   1  -4   3        5.57        0.70      1.05 o 
   2  -4   3        4.56        0.75      1.21 o 
   3  -4   3     1002.50      932.25      9.34 o 
   4  -4   3       56.13       51.57      3.14 o 
   5  -4   3        1.12        2.20      2.20 o 
   6  -4   3       63.28       74.26      4.74 o 
   7  -4   3       47.33       38.00      4.56 o 
   8  -4   3        9.66        9.40      4.04 o 
  -9  -3   3        0.16        2.18      3.18 o 
  -8  -3   3        1.14        1.15      2.62 o 
  -7  -3   3        6.48        3.77      4.15 o 
  -6  -3   3      147.46      101.57      4.42 o 
  -5  -3   3        1.52        0.99      1.32 o 
  -4  -3   3     3107.00     2593.48     15.22 o 
  -3  -3   3     2717.08     2638.85     14.91 o 
  -2  -3   3     5026.24     4429.92     74.25 o 
  -1  -3   3      179.87      219.76      3.80 o 
   0  -3   3      147.67      186.14      7.52 o 
   1  -3   3      557.23      566.05      5.63 o 
   2  -3   3      466.89      432.45      5.45 o 
   3  -3   3      755.33      721.50      7.93 o 
   4  -3   3        6.24        7.53      1.94 o 
   5  -3   3      743.86      697.25      9.92 o 
   6  -3   3       37.56       37.47      3.47 o 
   7  -3   3        1.56        0.43      2.82 o 
   8  -3   3       21.93       19.49      4.28 o 
  -9  -2   3        9.38        8.43      3.84 o 
  -8  -2   3       92.72       64.72      4.28 o 
  -7  -2   3       10.26        8.56      2.69 o 
  -6  -2   3      330.12      407.80      8.91 o 
  -5  -2   3       64.56       65.67      4.01 o 
  -4  -2   3        9.54       17.94      1.88 o 
  -3  -2   3      211.05      196.52      3.31 o 
  -2  -2   3      268.52      273.25      3.93 o 
  -1  -2   3     5056.73     4780.14     67.91 o 
   0  -2   3     1887.85     2132.91     34.15 o 
   1  -2   3     3799.90     3172.76     56.24 o 
   2  -2   3       31.14       33.13      1.81 o 
   3  -2   3     1417.23     1241.05     10.01 o 
   4  -2   3        9.70       12.64      1.88 o 
   5  -2   3        7.28        7.36      2.09 o 
   6  -2   3        9.12        8.76      2.88 o 
   7  -2   3        4.85        0.20      3.06 o 
   8  -2   3        5.77        6.19      3.09 o 
  -9  -1   3       19.70       14.56      3.76 o 
  -8  -1   3       28.87       28.24      3.66 o 
  -7  -1   3       13.73       13.67      2.76 o 
  -6  -1   3       22.44       17.03      2.29 o 
  -5  -1   3       42.11       49.36      3.05 o 
  -4  -1   3        7.99        4.58      2.02 o 
  -3  -1   3      191.88      312.10      5.15 o 
  -2  -1   3      254.97      303.65      3.90 o 
  -1  -1   3     2179.08     1974.82     36.59 o 
   0  -1   3       75.80      118.30      4.92 o 
   1  -1   3        2.28        4.88      0.95 o 
   2  -1   3      247.40      291.85      4.61 o 
   3  -1   3      837.36      800.60      8.18 o 
   4  -1   3       44.46       37.45      2.45 o 
   5  -1   3      472.07      485.87      8.22 o 
   6  -1   3      165.97      165.66      5.76 o 
   7  -1   3       26.11       17.04      3.43 o 
   8  -1   3       38.22       41.72      4.68 o 
  -9   0   3        1.86        0.65      3.15 o 
  -8   0   3      585.63      467.35     10.26 o 
  -7   0   3       85.29       80.03      4.11 o 
  -6   0   3      303.69      274.76      5.94 o 
  -5   0   3      570.59      641.02      8.32 o 
  -4   0   3      109.66      138.20      3.88 o 
  -3   0   3        0.24        1.06      1.17 o 
  -2   0   3       55.97       95.03      2.75 o 
  -1   0   3     2196.89     1900.81     48.89 o 
   0   0   3      315.09      386.85    235.64 o 
   1   0   3     2764.89     2623.18     52.60 o 
   2   0   3      122.15      126.78      3.24 o 
   3   0   3      384.56      336.52      5.61 o 
   4   0   3        0.00        2.38      1.53 o 
   5   0   3        0.24        0.93      1.88 o 
   6   0   3      157.15      138.88      5.52 o 
   7   0   3        0.13        3.84      2.62 o 
   8   0   3        0.47        0.89      2.85 o 
  -9   1   3       14.25       14.98      3.59 o 
  -8   1   3      175.69      153.13      6.33 o 
  -7   1   3        2.71        1.63      2.16 o 
  -6   1   3      165.88      167.81      4.88 o 
  -5   1   3     1121.28     1069.32     10.32 o 
  -4   1   3      172.76      232.05      4.66 o 
  -3   1   3      630.55      605.27      8.80 o 
  -2   1   3      114.47      138.84      3.30 o 
  -1   1   3     5402.62     4942.69     73.05 o 
   0   1   3      545.36      723.00      4.83 o 
   1   1   3      275.28      246.43      5.67 o 
   2   1   3      203.09      149.06      3.81 o 
   3   1   3      169.29      207.01      4.78 o 
   4   1   3       28.64       23.67      2.36 o 
   5   1   3      521.07      578.30      9.39 o 
   6   1   3      158.69      175.43      5.97 o 
   7   1   3       25.96       30.51      3.48 o 
   8   1   3       62.66       48.70      4.68 o 
  -9   2   3        0.33        0.21      3.46 o 
  -8   2   3     1311.20     1180.85     15.06 o 
  -7   2   3       22.12       12.45      2.77 o 
  -6   2   3      153.21      149.83      4.73 o 
  -5   2   3       80.02       73.91      3.24 o 
  -4   2   3        0.03        3.97      1.44 o 
  -3   2   3       92.73       91.26      2.99 o 
  -2   2   3      122.93      144.12      3.40 o 
  -1   2   3     1257.53      854.04      0.77 o 
   0   2   3       30.70       33.09      1.27 o 
   1   2   3      109.15      110.90      3.22 o 
   2   2   3       90.64      116.57      3.71 o 
   3   2   3       16.89       17.56      2.21 o 
   4   2   3      188.28      222.43      5.97 o 
   5   2   3       18.43       26.96      3.00 o 
   6   2   3       44.48       26.94      3.63 o 
   7   2   3        1.04        1.41      2.90 o 
  -9   3   3        0.01        2.03      2.70 o 
  -8   3   3        0.30        2.58      3.11 o 
  -7   3   3        4.81       10.14      2.55 o 
  -6   3   3      266.43      268.92      6.41 o 
  -5   3   3        9.49        6.61      1.68 o 
  -4   3   3       96.03       86.12      3.30 o 
  -3   3   3     4883.16     4238.68     72.52 o 
  -2   3   3      704.44      684.41      7.49 o 
  -1   3   3      906.70      740.80      7.32 o 
   0   3   3      239.87      245.27      3.07 o 
   1   3   3      247.17      225.02      4.52 o 
   2   3   3       46.23       63.50      3.01 o 
   3   3   3      179.22      207.64      5.61 o 
   4   3   3       22.85       26.36      3.29 o 
   5   3   3      266.92      309.43      9.01 o 
   6   3   3       54.91       74.35      5.26 o 
   7   3   3        7.74        6.27      3.11 o 
  -9   4   3        0.04        0.60      2.96 o 
  -8   4   3      263.23      257.66      7.87 o 
  -7   4   3       15.51       20.74      3.03 o 
  -6   4   3       42.94       51.71      3.41 o 
  -5   4   3      144.85      110.40      4.17 o 
  -4   4   3      167.97      156.89      4.55 o 
  -3   4   3        1.51        1.89      1.89 o 
  -2   4   3        3.95        5.78      1.81 o 
  -1   4   3      996.79      854.66      8.72 o 
   0   4   3        3.10        8.86      1.04 o 
   1   4   3       69.11       47.68      2.43 o 
   2   4   3      153.80      167.77      4.55 o 
   3   4   3      310.74      302.77      6.95 o 
   4   4   3      101.08       98.64      5.00 o 
   5   4   3       36.82       34.02      4.08 o 
   6   4   3        8.02        7.73      3.84 o 
   7   4   3        1.00        3.40      3.40 o 
  -9   5   3        0.62        0.19      2.62 o 
  -8   5   3        1.06        0.18      2.91 o 
  -7   5   3        0.02        0.16      2.22 o 
  -6   5   3       21.66       26.18      2.89 o 
  -5   5   3      408.75      373.75      7.63 o 
  -4   5   3      270.30      236.68      5.94 o 
  -3   5   3     2540.09     2037.15     15.31 o 
  -2   5   3        0.05        0.00      2.19 o 
  -1   5   3      292.58      216.88      5.38 o 
   0   5   3      280.89      312.53     15.30 o 
   1   5   3        1.26        0.11      1.48 o 
   2   5   3       21.41       26.44      2.50 o 
   3   5   3      257.72      215.62      6.41 o 
   4   5   3       41.90       39.15      4.10 o 
   5   5   3      153.08      147.32      7.05 o 
   6   5   3        4.74        4.46      3.34 o 
  -8   6   3       27.74       27.62      3.46 o 
  -7   6   3       15.54       11.87      3.00 o 
  -6   6   3       44.82       40.96      3.23 o 
  -5   6   3       83.63       64.81      3.95 o 
  -4   6   3       18.28       22.34      2.49 o 
  -3   6   3        6.51        3.54      2.44 o 
  -2   6   3        4.81        7.53      2.26 o 
  -1   6   3      103.64       76.52      1.90 o 
   0   6   3      161.58      161.13      5.13 o 
   1   6   3      676.77      672.88     10.21 o 
   2   6   3      392.79      358.10      8.40 o 
   3   6   3      621.94      595.07     10.67 o 
   4   6   3       48.04       39.17      4.08 o 
   5   6   3        1.68        3.44      3.44 o 
  -8   7   3       12.02       10.79      2.73 o 
  -7   7   3        0.51        1.65      2.47 o 
  -6   7   3       18.38       17.13      2.88 o 
  -5   7   3       14.26        5.68      2.60 o 
  -4   7   3       19.97       11.46      2.62 o 
  -3   7   3       35.26       27.49      3.22 o 
  -2   7   3      143.02      164.86      5.96 o 
  -1   7   3      173.87      192.37      6.44 o 
   0   7   3       95.86      132.67      4.08 o 
   1   7   3       22.34       27.12      3.54 o 
   2   7   3        0.14        3.23      3.23 o 
   3   7   3      101.47       88.28      5.87 o 
   4   7   3       41.49       45.29      4.67 o 
  -7   8   3       36.40       31.25      3.46 o 
  -6   8   3        5.43        0.18      2.58 o 
  -5   8   3       11.66        7.29      2.75 o 
  -4   8   3        7.74        5.41      2.62 o 
  -3   8   3        0.80        3.10      2.62 o 
  -2   8   3        5.44        2.78      2.94 o 
  -1   8   3       26.80       36.36      4.21 o 
   0   8   3      191.05      168.09      5.53 o 
   1   8   3      341.67      393.48     10.85 o 
   2   8   3      129.28      137.00      7.28 o 
   3   8   3       57.18       59.25      5.28 o 
  -6   9   3        0.98        0.19      2.90 o 
  -5   9   3        0.35        1.18      2.42 o 
  -4   9   3       32.56       42.75      4.32 o 
  -3   9   3        2.90        6.24      2.98 o 
  -2   9   3       28.40       33.58      4.15 o 
  -1   9   3       20.28       27.94      4.43 o 
   0   9   3       20.29       32.12      3.16 o 
   1   9   3       12.66       14.83      4.46 o 
   2   9   3        2.76        2.30      4.45 o 
  -5  10   3       21.78       20.47      3.53 o 
  -4  10   3        1.82        3.24      3.35 o 
  -3  10   3        1.86        2.37      3.21 o 
  -2  10   3       19.28       18.35      3.80 o 
  -1  10   3        6.68        0.28      3.63 o 
   0  10   3       17.69       13.42      3.10 o 
   0 -12   4        0.00        2.87      2.06 o 
   1 -12   4       37.73       30.10      3.68 o 
   2 -12   4        8.86        7.91      2.91 o 
  -2 -11   4        0.05        1.46      3.07 o 
  -1 -11   4       66.24       68.02      5.13 o 
   0 -11   4        1.30        1.55      1.92 o 
   1 -11   4       11.19        8.76      3.66 o 
   2 -11   4        5.38        4.02      2.63 o 
   3 -11   4        8.83        8.23      3.05 o 
   4 -11   4        5.28        2.40      2.50 o 
   5 -11   4        5.58        7.14      2.80 o 
  -4 -10   4       33.45       30.93      4.72 o 
  -3 -10   4        0.20        3.11      3.11 o 
  -2 -10   4       46.54       37.27      4.76 o 
  -1 -10   4       36.88       33.36      3.95 o 
   0 -10   4       81.71       79.80      3.48 o 
   1 -10   4      168.07      153.65      6.51 o 
   2 -10   4       70.30       72.10      4.61 o 
   3 -10   4       13.97       15.66      3.21 o 
   4 -10   4       53.27       54.68      3.89 o 
   5 -10   4        3.76        0.60      3.16 o 
   6 -10   4       39.24       37.93      4.66 o 
  -5  -9   4        0.18        6.09      3.49 o 
  -4  -9   4        6.97        5.81      2.95 o 
  -3  -9   4        0.44        0.42      2.86 o 
  -2  -9   4        6.08        4.80      3.04 o 
  -1  -9   4      176.34      177.42      6.41 o 
   0  -9   4       26.06       22.26      2.57 o 
   1  -9   4       61.01       67.33      4.15 o 
   2  -9   4       18.44       12.55      2.54 o 
   3  -9   4       11.00       11.13      2.52 o 
   4  -9   4       33.04       32.32      3.49 o 
   5  -9   4        0.08        0.00      2.72 o 
   6  -9   4       40.29       42.62      4.69 o 
  -6  -8   4       52.74       56.49      5.87 o 
  -5  -8   4        9.32        8.90      3.69 o 
  -4  -8   4       71.52       70.05      5.01 o 
  -3  -8   4       27.76       20.58      3.22 o 
  -2  -8   4       43.79       49.56      3.64 o 
  -1  -8   4        0.01        2.31      2.09 o 
   0  -8   4       42.79       26.92     18.61 o 
   1  -8   4       79.24       91.08      3.87 o 
   2  -8   4        2.32        1.07      2.16 o 
   3  -8   4        2.40        2.55      2.02 o 
   4  -8   4      208.88      190.16      6.34 o 
   5  -8   4       21.84       26.55      3.76 o 
   6  -8   4       65.53       67.55      5.35 o 
   7  -8   4        0.03        1.86      3.54 o 
  -7  -7   4       66.92       76.04      6.37 o 
  -6  -7   4        2.59        2.29      3.46 o 
  -5  -7   4        5.58        5.73      3.05 o 
  -4  -7   4       16.83       21.72      2.97 o 
  -3  -7   4      395.46      386.03      8.48 o 
  -2  -7   4       19.74       21.56      2.70 o 
  -1  -7   4      935.42      847.93     10.25 o 
   0  -7   4       28.07       26.45     16.72 o 
   1  -7   4        0.32        1.49      1.61 o 
   2  -7   4        0.22        0.90      1.47 o 
   3  -7   4       63.61       58.89      3.26 o 
   4  -7   4        3.93        1.32      2.28 o 
   5  -7   4        5.14        0.72      3.01 o 
   6  -7   4       46.24       52.73      4.98 o 
   7  -7   4        7.99        6.46      3.95 o 
  -7  -6   4       82.41       94.79      6.47 o 
  -6  -6   4        7.86        2.80      3.28 o 
  -5  -6   4      297.38      309.00      8.33 o 
  -4  -6   4       13.15       14.04      2.64 o 
  -3  -6   4     1673.74     1580.95     14.54 o 
  -2  -6   4        5.00        6.98      2.00 o 
  -1  -6   4       48.55       43.37      2.51 o 
   0  -6   4       38.66       49.29      1.84 o 
   1  -6   4      164.18      200.18      4.61 o 
   2  -6   4       43.26       30.12      2.19 o 
   3  -6   4      186.10      182.36      5.09 o 
   4  -6   4      691.73      663.81      9.99 o 
   5  -6   4       18.43       12.76      3.51 o 
   6  -6   4      252.04      226.93      8.53 o 
   7  -6   4        4.97        9.30      4.40 o 
   8  -6   4       23.92       36.26      5.61 o 
  -8  -5   4        0.59        1.56      3.35 o 
  -7  -5   4        9.90       10.79      3.48 o 
  -6  -5   4        9.66       14.87      3.03 o 
  -5  -5   4       37.15       55.14      3.68 o 
  -4  -5   4       10.39        9.35      2.36 o 
  -3  -5   4     3088.70     2866.64     17.95 o 
  -2  -5   4      867.95      827.29      9.03 o 
  -1  -5   4     1330.88     1226.70     10.44 o 
   0  -5   4      282.64      249.07    150.43 o 
   1  -5   4     1169.17      987.05      8.77 o 
   2  -5   4       94.02       78.70      3.16 o 
   3  -5   4      739.14      694.93      8.77 o 
   4  -5   4       28.78       31.83      2.88 o 
   5  -5   4        9.71        8.82      3.02 o 
   6  -5   4       81.18       57.38      4.88 o 
   7  -5   4        0.52        4.11      3.39 o 
   8  -5   4       71.19       63.06      6.27 o 
  -8  -4   4        0.30        2.72      3.24 o 
  -7  -4   4       40.40       26.73      2.87 o 
  -6  -4   4       22.29       18.36      2.46 o 
  -5  -4   4     1597.90     1565.45     14.21 o 
  -4  -4   4      197.65      223.93      5.73 o 
  -3  -4   4     4242.42     3747.18     79.75 o 
  -2  -4   4       24.51       61.24      2.66 o 
  -1  -4   4       71.99       69.13      2.58 o 
   0  -4   4      285.46      309.84      3.41 o 
   1  -4   4      652.44      600.91      6.61 o 
   2  -4   4      130.87      133.85      3.58 o 
   3  -4   4      455.26      422.54      6.86 o 
   4  -4   4     2136.13     2004.54     15.93 o 
   5  -4   4        6.44        3.28      2.68 o 
   6  -4   4      321.76      298.35      8.91 o 
   7  -4   4        6.56        9.35      3.90 o 
   8  -4   4        2.36        5.07      3.86 o 
  -9  -3   4       18.65       14.67      4.25 o 
  -8  -3   4        0.02        6.98      3.78 o 
  -7  -3   4        2.06        2.49      4.02 o 
  -6  -3   4        1.73        3.68      1.83 o 
  -5  -3   4        8.05        8.63      1.94 o 
  -4  -3   4        9.14       15.54      1.95 o 
  -3  -3   4     1033.63      963.80      8.65 o 
  -2  -3   4     1121.24     1387.30     10.16 o 
  -1  -3   4      139.99      163.14      3.50 o 
   0  -3   4      103.72      167.58      3.45 o 
   1  -3   4       42.83       47.95      2.09 o 
   2  -3   4     1381.81     1318.72     10.26 o 
   3  -3   4        0.74        1.57      1.93 o 
   4  -3   4       14.26       15.64      2.65 o 
   5  -3   4        1.30        0.27      2.26 o 
   6  -3   4      139.59      121.62      5.54 o 
   7  -3   4        0.66        2.08      3.28 o 
   8  -3   4       93.35       84.89      6.65 o 
  -9  -2   4        0.14        0.20      2.94 o 
  -8  -2   4       22.27       28.96      4.00 o 
  -7  -2   4       79.28       81.35      5.81 o 
  -6  -2   4        6.75       10.98      3.03 o 
  -5  -2   4      891.78     1145.17     12.46 o 
  -4  -2   4       84.86       88.48      2.96 o 
  -3  -2   4     1026.32      848.20      7.07 o 
  -2  -2   4       11.37        9.72      1.08 o 
  -1  -2   4      660.66      779.49      6.57 o 
   0  -2   4      257.91      375.99      5.01 o 
   1  -2   4      308.13      351.90      4.97 o 
   2  -2   4     1894.94     1795.83     11.90 o 
   3  -2   4       36.14       26.90      2.50 o 
   4  -2   4     3626.77     3106.10     18.76 o 
   5  -2   4        0.42        0.91      1.85 o 
   6  -2   4      100.65       97.02      5.08 o 
   7  -2   4       27.77       34.36      4.29 o 
   8  -2   4        2.33        5.27      3.20 o 
  -9  -1   4       74.27       63.42      4.74 o 
  -8  -1   4        5.08        5.09      2.87 o 
  -7  -1   4       99.63      100.93      4.96 o 
  -6  -1   4      155.63      187.30      6.10 o 
  -5  -1   4        1.13        2.48      2.07 o 
  -4  -1   4       91.40       85.97      3.60 o 
  -3  -1   4        0.69        1.84      0.99 o 
  -2  -1   4       16.28       21.69      1.24 o 
  -1  -1   4       14.66       11.02      0.85 o 
   0  -1   4     1590.52     1554.78     15.51 o 
   1  -1   4     1047.47     1136.03      8.71 o 
   2  -1   4     1712.52     1664.36     11.41 o 
   3  -1   4      759.26      690.15      8.11 o 
   4  -1   4       11.56       11.76      2.29 o 
   5  -1   4       33.59       32.89      2.89 o 
   6  -1   4      217.82      201.46      6.87 o 
   7  -1   4       11.98        8.78      3.09 o 
   8  -1   4       55.81       53.95      5.27 o 
  -9   0   4        2.31        5.06      3.02 o 
  -8   0   4        7.57        6.17      3.08 o 
  -7   0   4      119.51      111.87      4.93 o 
  -6   0   4       55.16       64.20      3.67 o 
  -5   0   4        4.24        6.63      1.95 o 
  -4   0   4       15.94       16.80      1.78 o 
  -3   0   4        9.23       27.54      1.87 o 
  -2   0   4        4.81        5.93      1.08 o 
  -1   0   4      383.94      429.53      4.93 o 
   0   0   4      377.99      435.74      7.58 o 
   1   0   4      513.38      513.63      6.05 o 
   2   0   4      459.33      469.05      6.36 o 
   3   0   4      220.51      207.89      4.89 o 
   4   0   4     1025.52     1011.80     11.13 o 
   5   0   4       51.03       52.48      3.62 o 
   6   0   4       40.93       50.49      3.84 o 
   7   0   4        6.97        8.93      2.71 o 
   8   0   4        2.91        7.56      3.15 o 
  -9   1   4       48.35       38.31      4.38 o 
  -8   1   4      150.91      143.25      6.18 o 
  -7   1   4      227.48      240.29      6.72 o 
  -6   1   4      119.82      122.56      4.27 o 
  -5   1   4       21.83       18.82      2.27 o 
  -4   1   4       59.22       62.23      2.83 o 
  -3   1   4       17.74       24.86      2.14 o 
  -2   1   4       83.56       85.53      2.91 o 
  -1   1   4      813.67      607.60      0.88 o 
   0   1   4        3.01        2.45      0.68 o 
   1   1   4       56.59       75.46      2.81 o 
   2   1   4      117.15      111.79      3.74 o 
   3   1   4      738.89      676.31      8.94 o 
   4   1   4       33.36       39.46      2.86 o 
   5   1   4       79.89       72.15      4.13 o 
   6   1   4       81.93       71.19      4.72 o 
   7   1   4       30.49       27.18      4.03 o 
  -9   2   4       13.87       12.80      3.27 o 
  -8   2   4        0.10        2.36      3.13 o 
  -7   2   4        0.03        1.42      2.19 o 
  -6   2   4      202.75      190.59      5.34 o 
  -5   2   4       36.13       27.70      2.38 o 
  -4   2   4      153.52      133.18      4.15 o 
  -3   2   4      746.10      676.04      8.04 o 
  -2   2   4     2088.09     2017.03     12.93 o 
  -1   2   4       77.91       61.19      2.45 o 
   0   2   4      634.77      738.47      5.47 o 
   1   2   4      246.70      260.29      5.12 o 
   2   2   4      138.12      171.80      4.76 o 
   3   2   4      126.55      119.21      4.57 o 
   4   2   4      296.14      322.66      7.88 o 
   5   2   4       73.10       80.33      4.85 o 
   6   2   4      100.32       91.83      5.62 o 
   7   2   4        0.52        0.00      2.72 o 
  -9   3   4       31.39       33.15      4.13 o 
  -8   3   4       57.08       54.71      4.17 o 
  -7   3   4      159.89      178.15      6.01 o 
  -6   3   4       29.85       37.54      2.96 o 
  -5   3   4      282.39      259.22      6.01 o 
  -4   3   4        0.00        0.79      1.95 o 
  -3   3   4       66.44       61.82      2.99 o 
  -2   3   4      887.44      791.31      8.40 o 
  -1   3   4      442.47      388.05      5.86 o 
   0   3   4        0.09        0.72      0.96 o 
   1   3   4        3.72        5.13      1.83 o 
   2   3   4        9.35       27.13      2.36 o 
   3   3   4       11.51       11.37      2.11 o 
   4   3   4       32.94       31.54      3.67 o 
   5   3   4       12.43        5.32      3.73 o 
   6   3   4       13.19       10.06      4.01 o 
   7   3   4       29.47       31.28      4.62 o 
  -9   4   4       27.09       24.74      3.81 o 
  -8   4   4       25.23       26.19      3.55 o 
  -7   4   4        5.42        5.72      2.63 o 
  -6   4   4        1.49        1.63      2.07 o 
  -5   4   4      188.98      160.84      5.00 o 
  -4   4   4     1949.97     1744.24     14.34 o 
  -3   4   4     1524.54     1335.97     12.09 o 
  -2   4   4     4469.80     3974.97     74.42 o 
  -1   4   4      219.39      233.47      5.17 o 
   0   4   4       56.87       72.07      2.16 o 
   1   4   4       21.01       19.21      1.98 o 
   2   4   4        2.62        6.41      1.89 o 
   3   4   4      122.23      107.45      4.95 o 
   4   4   4      217.91      210.10      7.47 o 
   5   4   4      152.46      150.04      7.62 o 
   6   4   4       47.46       45.99      5.16 o 
  -9   5   4       33.44       32.04      3.78 o 
  -8   5   4        5.70        5.22      2.99 o 
  -7   5   4        0.35        0.51      2.31 o 
  -6   5   4      150.13      159.70      5.89 o 
  -5   5   4       78.14       87.70      4.40 o 
  -4   5   4      177.98      182.03      5.60 o 
  -3   5   4        0.49        1.15      2.11 o 
  -2   5   4      337.91      350.73      6.96 o 
  -1   5   4       65.38       72.19      3.53 o 
   0   5   4      105.77      126.49      3.10 o 
   1   5   4        0.14        1.14      1.79 o 
   2   5   4       98.04      101.03      4.64 o 
   3   5   4      136.59      145.82      6.10 o 
   4   5   4       72.28       65.15      5.02 o 
   5   5   4       22.76       20.30      4.09 o 
  -8   6   4       18.74       12.65      3.48 o 
  -7   6   4        3.59        2.42      2.49 o 
  -6   6   4        2.52        7.73      2.20 o 
  -5   6   4       38.04       25.43      3.49 o 
  -4   6   4      930.72      881.75     12.09 o 
  -3   6   4      408.67      411.38      8.65 o 
  -2   6   4      372.32      399.39      8.45 o 
  -1   6   4        8.37       11.79      2.29 o 
   0   6   4       56.44       59.63      5.00 o 
   1   6   4        9.18       10.24      3.12 o 
   2   6   4        0.32        3.09      3.09 o 
   3   6   4      125.64      133.68      6.51 o 
   4   6   4       26.44       23.83      4.24 o 
   5   6   4       75.94       73.62      5.89 o 
  -8   7   4       40.65       33.30      4.41 o 
  -7   7   4        3.32        4.42      2.38 o 
  -6   7   4      150.13      145.22      6.27 o 
  -5   7   4       11.00       11.36      2.82 o 
  -4   7   4       41.81       37.33      3.58 o 
  -3   7   4       14.69       11.21      3.08 o 
  -2   7   4        0.51        0.18      2.31 o 
  -1   7   4       67.51       93.57      5.00 o 
   0   7   4        0.02        4.02      2.70 o 
   1   7   4       42.75       57.93      4.55 o 
   2   7   4      173.78      195.64      7.83 o 
   3   7   4       33.00       32.51      4.68 o 
   4   7   4       45.86       50.54      4.80 o 
  -7   8   4        2.75        4.27      2.98 o 
  -6   8   4       54.98       49.26      4.15 o 
  -5   8   4       88.57       82.93      4.99 o 
  -4   8   4       34.67       31.68      3.91 o 
  -3   8   4       63.37       70.52      5.05 o 
  -2   8   4        0.76        0.68      2.84 o 
  -1   8   4       13.17       24.72      3.86 o 
   0   8   4       71.65       82.08      4.90 o 
   1   8   4        2.96        3.36      3.68 o 
   2   8   4        2.62        5.81      3.67 o 
   3   8   4        9.73       19.18      4.14 o 
  -6   9   4      104.04       90.70      5.68 o 
  -5   9   4        5.91        7.01      3.10 o 
  -4   9   4        2.69        4.20      3.14 o 
  -3   9   4       45.06       37.74      4.70 o 
  -2   9   4        5.29       10.06      3.07 o 
  -1   9   4        3.43        3.99      3.43 o 
   0   9   4        8.15       13.30      3.15 o 
   1   9   4       25.11       24.88      5.37 o 
  -4  10   4       24.06       31.90      4.46 o 
  -3  10   4        0.07        3.72      3.72 o 
  -2  10   4       28.05       27.94      5.48 o 
  -1  10   4        4.86        0.33      4.44 o 
   0 -12   5       13.13       11.69      2.33 o 
   1 -12   5        0.80        2.59      3.10 o 
   2 -12   5        6.18        2.28      3.52 o 
  -3 -11   5        1.43        2.65      3.36 o 
  -2 -11   5        3.26        0.98      3.29 o 
  -1 -11   5        0.05        1.63      3.09 o 
   0 -11   5       55.27       52.19      3.37 o 
   1 -11   5        2.51        3.59      2.88 o 
   2 -11   5      217.58      181.52      7.65 o 
   3 -11   5        0.10        1.03      3.01 o 
   4 -11   5       97.60       80.13      5.39 o 
  -4 -10   5       12.45       21.62      3.60 o 
  -3 -10   5        1.18        0.73      3.18 o 
  -2 -10   5       64.75       55.87      4.68 o 
  -1 -10   5       22.13       19.03      3.19 o 
   0 -10   5      471.80      454.21     18.33 o 
   1 -10   5       27.43       31.49      3.63 o 
   2 -10   5       76.37       69.33      4.77 o 
   3 -10   5       58.59       44.72      4.48 o 
   4 -10   5        4.49        0.19      3.21 o 
   5 -10   5       11.04       11.78      3.68 o 
  -5  -9   5       13.11       15.95      3.90 o 
  -4  -9   5       21.18       14.36      3.51 o 
  -3  -9   5      101.30       89.42      5.40 o 
  -2  -9   5       11.80        9.78      2.95 o 
  -1  -9   5        5.77        3.09      2.52 o 
   0  -9   5      219.57      174.30    109.34 o 
   1  -9   5       98.42       96.32      5.01 o 
   2  -9   5      693.15      672.29     11.04 o 
   3  -9   5        0.12        2.42      2.31 o 
   4  -9   5       85.02      106.42      5.73 o 
   5  -9   5        4.43        6.13      3.42 o 
   6  -9   5        1.50        5.01      3.49 o 
  -6  -8   5       11.65       10.71      4.59 o 
  -5  -8   5       20.01       23.26      3.87 o 
  -4  -8   5        0.03        0.82      2.96 o 
  -3  -8   5       61.05       71.55      4.57 o 
  -2  -8   5      341.33      288.24      7.64 o 
  -1  -8   5      194.38      171.83      5.84 o 
   0  -8   5      511.48      473.24      6.27 o 
   1  -8   5        2.78        6.26      1.83 o 
   2  -8   5       52.70       47.03      3.26 o 
   3  -8   5       66.68       71.58      4.15 o 
   4  -8   5        2.00        3.60      3.11 o 
   5  -8   5       80.46       95.95      5.69 o 
   6  -8   5        2.34        0.00      3.88 o 
   7  -8   5       36.93       56.15      5.64 o 
  -7  -7   5        8.65       18.87      3.94 o 
  -6  -7   5        4.87        7.30      3.47 o 
  -5  -7   5       20.35       30.02      3.56 o 
  -4  -7   5        6.16        6.99      2.75 o 
  -3  -7   5       67.80       51.08      3.77 o 
  -2  -7   5        9.59       19.90      2.48 o 
  -1  -7   5       27.63       36.11      2.95 o 
   0  -7   5      168.75      161.11      7.54 o 
   1  -7   5       36.85       43.53      2.74 o 
   2  -7   5      142.22      131.40      4.51 o 
   3  -7   5       38.49       38.68      3.35 o 
   4  -7   5       65.15       61.79      4.45 o 
   5  -7   5        1.27        3.10      2.95 o 
   6  -7   5       36.19       54.80      5.25 o 
   7  -7   5       48.87       57.60      6.27 o 
  -7  -6   5        2.40        0.00      3.72 o 
  -6  -6   5        0.56        0.00      2.86 o 
  -5  -6   5        0.16        1.08      2.75 o 
  -4  -6   5      118.62      124.77      5.13 o 
  -3  -6   5      147.44      166.82      5.41 o 
  -2  -6   5     1960.47     1813.68     14.84 o 
  -1  -6   5      281.07      257.28      5.76 o 
   0  -6   5      119.86      131.00      2.87 o 
   1  -6   5       89.17       75.68      3.28 o 
   2  -6   5       20.76       28.77      2.43 o 
   3  -6   5       68.97       60.82      3.50 o 
   4  -6   5        0.29        2.33      2.33 o 
   5  -6   5      203.64      201.30      7.40 o 
   6  -6   5        0.04        3.38      3.52 o 
   7  -6   5       19.68       22.74      4.68 o 
  -8  -5   5        2.08        3.19      2.46 o 
  -7  -5   5       40.13       32.59      3.73 o 
  -6  -5   5        0.32        2.81      2.81 o 
  -5  -5   5        6.42        6.00      2.59 o 
  -4  -5   5     1453.56     1595.02     14.97 o 
  -3  -5   5       22.81       21.41      2.84 o 
  -2  -5   5      836.67      954.68     10.15 o 
  -1  -5   5       69.91       77.66      3.16 o 
   0  -5   5       30.49       47.20      2.45 o 
   1  -5   5       68.16       64.64      2.82 o 
   2  -5   5       63.80       71.13      3.20 o 
   3  -5   5      705.26      772.86      9.95 o 
   4  -5   5      261.88      273.41      7.13 o 
   5  -5   5        6.24        2.87      2.99 o 
   6  -5   5        1.29        0.44      3.06 o 
   7  -5   5       18.21       21.55      4.55 o 
   8  -5   5        0.06        2.95      4.04 o 
  -8  -4   5       12.06       14.13      3.29 o 
  -7  -4   5        7.51        3.50      2.46 o 
  -6  -4   5       25.38       19.96      2.29 o 
  -5  -4   5       34.43       35.22      2.66 o 
  -4  -4   5     1059.44     1139.29     11.19 o 
  -3  -4   5      417.69      457.24      7.05 o 
  -2  -4   5     2383.34     2342.52     14.64 o 
  -1  -4   5      321.92      359.61      5.71 o 
   0  -4   5      126.44      143.29      2.55 o 
   1  -4   5      111.33       98.27      3.28 o 
   2  -4   5       25.49       37.87      2.54 o 
   3  -4   5       26.35       29.17      2.77 o 
   4  -4   5        1.25        3.00      2.42 o 
   5  -4   5      183.42      185.29      6.54 o 
   6  -4   5        0.07        1.70      2.84 o 
   7  -4   5        0.82        8.99      3.71 o 
   8  -4   5       13.57       17.16      4.46 o 
  -9  -3   5       23.14       13.83      5.91 o 
  -8  -3   5        0.01        4.20      3.95 o 
  -7  -3   5        7.99       14.46      3.74 o 
  -6  -3   5      139.24      135.65      4.95 o 
  -5  -3   5      123.01       94.47      3.36 o 
  -4  -3   5     3013.45     2223.31     13.31 o 
  -3  -3   5      117.52       96.06      3.09 o 
  -2  -3   5      592.48      601.11      6.76 o 
  -1  -3   5       45.32       51.23      2.21 o 
   0  -3   5      606.16      745.55      9.72 o 
   1  -3   5      129.09      106.68      3.23 o 
   2  -3   5      600.41      536.87      7.22 o 
   3  -3   5     1709.15     1695.71     13.58 o 
   4  -3   5      107.62      118.13      4.58 o 
   5  -3   5       15.98       25.48      2.89 o 
   6  -3   5        5.78        9.66      3.13 o 
   7  -3   5        0.01        0.49      3.21 o 
   8  -3   5        4.44        8.77      3.52 o 
  -9  -2   5        1.72        0.54      3.61 o 
  -8  -2   5       18.30       18.95      4.69 o 
  -7  -2   5        2.25        2.17      3.35 o 
  -6  -2   5        6.81        9.29      2.57 o 
  -5  -2   5       20.25       21.78      2.22 o 
  -4  -2   5      354.60      353.52      5.61 o 
  -3  -2   5      121.75      113.58      2.89 o 
  -2  -2   5       79.95       85.62      2.38 o 
  -1  -2   5      921.26      954.52      7.50 o 
   0  -2   5       89.31       80.05      2.49 o 
   1  -2   5       36.52       13.74      1.60 o 
   2  -2   5      544.97      528.34      7.15 o 
   3  -2   5        4.52        2.23      2.15 o 
   4  -2   5        9.57        7.79      2.51 o 
   5  -2   5        6.16       11.65      2.37 o 
   6  -2   5        3.60        2.80      2.69 o 
   7  -2   5        2.55        3.45      3.33 o 
   8  -2   5        4.12        4.06      3.61 o 
  -9  -1   5        2.96        1.55      3.15 o 
  -8  -1   5        9.56       13.20      3.59 o 
  -7  -1   5       21.10       30.93      3.99 o 
  -6  -1   5      528.74      706.08     12.13 o 
  -5  -1   5       57.93       72.54      4.03 o 
  -4  -1   5      124.88      141.38      4.17 o 
  -3  -1   5       21.39       23.70      1.70 o 
  -2  -1   5       75.58       86.02      2.41 o 
  -1  -1   5       29.62       26.15      1.40 o 
   0  -1   5        0.18        6.17      8.57 o 
   1  -1   5       59.38       34.25      2.14 o 
   2  -1   5      238.84      259.70      5.28 o 
   3  -1   5     1328.27     1304.83     11.88 o 
   4  -1   5       37.36       33.97      3.01 o 
   5  -1   5      159.55      176.70      5.95 o 
   6  -1   5       19.42       19.07      3.15 o 
   7  -1   5       11.96        6.81      3.44 o 
  -9   0   5       27.71       21.03      3.71 o 
  -8   0   5      315.54      310.61      8.86 o 
  -7   0   5        7.19        9.14      2.87 o 
  -6   0   5       66.65       65.41      3.95 o 
  -5   0   5        0.45        4.34      1.97 o 
  -4   0   5        6.59        5.08      1.36 o 
  -3   0   5       63.15      106.05      3.38 o 
  -2   0   5       69.47      110.35      3.09 o 
  -1   0   5      648.91      681.54      6.53 o 
   0   0   5      154.60      210.11      4.02 o 
   1   0   5       99.90       66.66      2.72 o 
   2   0   5      330.22      289.66      5.60 o 
   3   0   5       45.75       51.42      3.10 o 
   4   0   5       66.37       65.79      3.60 o 
   5   0   5        0.79        0.47      2.09 o 
   6   0   5       22.49       19.92      2.96 o 
   7   0   5       15.80       21.58      3.15 o 
  -9   1   5        3.53        2.24      3.19 o 
  -8   1   5      159.14      152.25      6.58 o 
  -7   1   5        0.00        1.58      2.38 o 
  -6   1   5      580.03      583.06      9.82 o 
  -5   1   5       58.08       65.59      3.32 o 
  -4   1   5      158.54      136.27      4.37 o 
  -3   1   5      102.11      124.86      3.79 o 
  -2   1   5      145.03      162.17      3.91 o 
  -1   1   5       70.40      110.82      3.08 o 
   0   1   5      740.19      814.86      7.90 o 
   1   1   5       66.06       92.17      3.27 o 
   2   1   5       26.47       49.35      2.96 o 
   3   1   5      354.15      411.90      7.80 o 
   4   1   5        0.86        3.35      1.98 o 
   5   1   5       59.80       64.13      4.28 o 
   6   1   5      125.33      115.19      6.21 o 
   7   1   5        7.74       13.25      3.39 o 
  -9   2   5       19.73       10.27      3.81 o 
  -8   2   5      262.12      259.01      8.05 o 
  -7   2   5       24.04       38.03      3.42 o 
  -6   2   5       55.24       50.08      3.65 o 
  -5   2   5       20.37       20.15      2.42 o 
  -4   2   5        9.72        5.40      2.25 o 
  -3   2   5     1170.31     1223.17     11.17 o 
  -2   2   5      722.40      685.03      7.95 o 
  -1   2   5     2087.36     1948.26     12.91 o 
   0   2   5       52.81       53.54      3.02 o 
   1   2   5        3.36        0.51      1.62 o 
   2   2   5       48.50       70.30      3.44 o 
   3   2   5       25.74       36.93      3.28 o 
   4   2   5      124.22      146.42      5.89 o 
   5   2   5        1.24        2.65      3.00 o 
   6   2   5        0.08        2.79      2.96 o 
   7   2   5        6.18        9.57      3.44 o 
  -9   3   5        1.76        9.49      3.08 o 
  -8   3   5      115.27      111.14      5.87 o 
  -7   3   5        2.04        0.99      2.51 o 
  -6   3   5       49.47       61.70      3.71 o 
  -5   3   5      360.25      368.93      7.45 o 
  -4   3   5     1075.86     1081.94     11.45 o 
  -3   3   5     1262.14     1226.91     11.52 o 
  -2   3   5       39.04       34.55      2.49 o 
  -1   3   5        0.94        3.43      1.74 o 
   0   3   5      167.62      177.03      4.31 o 
   1   3   5      138.16      147.07      4.64 o 
   2   3   5      116.77      113.84      4.44 o 
   3   3   5       81.27       85.89      4.72 o 
   4   3   5       36.93       56.81      4.28 o 
   5   3   5       14.50       19.82      3.83 o 
   6   3   5       66.62       72.09      5.97 o 
  -9   4   5        0.04        2.62      2.97 o 
  -8   4   5       13.94       15.18      3.20 o 
  -7   4   5        0.96        0.35      2.41 o 
  -6   4   5        3.35        3.97      2.13 o 
  -5   4   5       27.21       33.03      2.94 o 
  -4   4   5        1.94        3.40      2.28 o 
  -3   4   5     1680.46     1597.15     13.85 o 
  -2   4   5      362.87      325.17      6.62 o 
  -1   4   5     1825.15     1640.36     13.83 o 
   0   4   5       19.82       13.07      9.72 o 
   1   4   5      227.68      236.15      6.00 o 
   2   4   5       40.84       42.67      3.48 o 
   3   4   5       21.60       19.70      3.43 o 
   4   4   5       73.90       93.01      5.96 o 
   5   4   5        1.02        3.55      3.55 o 
   6   4   5        0.37        1.47      3.41 o 
  -9   5   5        0.00        0.68      3.05 o 
  -8   5   5        1.95        7.52      2.56 o 
  -7   5   5        0.00        0.20      2.61 o 
  -6   5   5        0.01        3.19      2.19 o 
  -5   5   5       56.50       62.64      3.94 o 
  -4   5   5       86.19      104.05      4.71 o 
  -3   5   5      718.48      739.05     10.19 o 
  -2   5   5       12.37        7.82      2.48 o 
  -1   5   5       34.90       41.33      2.99 o 
   0   5   5       19.20       20.05      1.83 o 
   1   5   5      203.56      189.32      6.34 o 
   2   5   5       77.89       66.37      4.42 o 
   3   5   5      225.73      230.33      8.03 o 
   4   5   5       30.19       25.56      4.56 o 
   5   5   5       30.17       31.52      4.33 o 
  -8   6   5       19.00       11.69      3.50 o 
  -7   6   5        7.85       12.03      2.96 o 
  -6   6   5        0.22        2.80      2.44 o 
  -5   6   5        6.42        5.67      2.66 o 
  -4   6   5        0.80        3.03      2.33 o 
  -3   6   5      143.72      164.85      6.14 o 
  -2   6   5        7.16        1.96      2.62 o 
  -1   6   5      298.33      220.64      2.89 o 
   0   6   5        0.51        0.05      1.72 o 
   1   6   5      341.26      397.25      9.99 o 
   2   6   5       25.47       17.39      3.86 o 
   3   6   5        6.51        2.58      3.56 o 
   4   6   5       34.72       25.25      5.15 o 
  -8   7   5        0.41        1.62      3.18 o 
  -7   7   5        3.37        3.94      2.89 o 
  -6   7   5        0.47        2.89      2.82 o 
  -5   7   5       26.79       31.01      3.66 o 
  -4   7   5       21.70       29.74      3.42 o 
  -3   7   5       49.68       50.42      4.57 o 
  -2   7   5        0.93        2.70      2.91 o 
  -1   7   5        5.82        8.17      3.00 o 
   0   7   5        6.53        9.77      2.65 o 
   1   7   5       81.42      106.18      6.52 o 
   2   7   5        3.56       10.09      3.79 o 
   3   7   5      112.93      126.17      6.96 o 
  -7   8   5        8.15       12.51      3.12 o 
  -6   8   5       14.15       23.60      3.63 o 
  -5   8   5        0.00        7.68      3.12 o 
  -4   8   5        9.49       18.24      3.62 o 
  -3   8   5       21.45       31.60      4.40 o 
  -2   8   5       27.12       32.34      4.35 o 
  -1   8   5       45.81       63.45      5.62 o 
   0   8   5        3.35        5.88      3.69 o 
   1   8   5       43.00       59.90      6.07 o 
   2   8   5        8.09       16.63      4.41 o 
  -5   9   5       86.22       75.60      6.07 o 
  -4   9   5        0.26        0.27      3.48 o 
  -3   9   5        9.62       16.84      3.95 o 
  -2   9   5        0.01        0.30      3.61 o 
  -1   9   5        2.81        0.67      4.28 o 
   0   9   5        4.36        2.83      3.42 o 
   0 -12   6        0.14        2.75      2.16 o 
   1 -12   6       66.57       73.57      5.62 o 
   2 -12   6        0.08        0.50      3.22 o 
  -3 -11   6       24.60       18.06      4.79 o 
  -2 -11   6        4.82        4.63      3.29 o 
  -1 -11   6        0.04        4.40      2.94 o 
   0 -11   6        2.89        1.71      2.33 o 
   1 -11   6       11.20        6.63      3.75 o 
   2 -11   6       12.54       13.88      3.48 o 
   3 -11   6       51.16       56.46      4.49 o 
   4 -11   6       17.64       12.57      3.92 o 
  -4 -10   6       16.94       12.51      4.08 o 
  -3 -10   6       13.10        6.48      4.03 o 
  -2 -10   6        0.00        0.90      3.13 o 
  -1 -10   6       35.85       32.82      4.06 o 
   0 -10   6        4.69        5.38      3.58 o 
   1 -10   6      147.77      155.04      6.88 o 
   2 -10   6       44.21       41.87      4.37 o 
   3 -10   6      105.35      105.23      5.81 o 
   4 -10   6       30.83       25.39      4.28 o 
   5 -10   6        3.59        6.40      4.02 o 
  -5  -9   6       28.01       19.86      5.17 o 
  -4  -9   6       30.78       23.44      4.22 o 
  -3  -9   6       18.17       26.41      4.07 o 
  -2  -9   6        4.69        0.58      2.93 o 
  -1  -9   6       17.52       21.94      3.47 o 
   0  -9   6       27.92       25.66      2.51 o 
   1  -9   6        1.19        2.58      2.67 o 
   2  -9   6       47.80       60.18      4.47 o 
   3  -9   6       92.35       72.22      4.84 o 
   4  -9   6       32.31       25.63      4.64 o 
   5  -9   6      115.17      115.41      7.31 o 
   6  -9   6       12.71       13.76      4.57 o 
  -6  -8   6      196.26      208.70      9.53 o 
  -5  -8   6        5.62        3.88      3.47 o 
  -4  -8   6       31.62       47.09      4.11 o 
  -3  -8   6       19.43       18.64      3.34 o 
  -2  -8   6       47.79       43.38      3.55 o 
  -1  -8   6      135.81      133.91      5.42 o 
   0  -8   6        3.27        5.73      1.60 o 
   1  -8   6      196.94      216.98      6.61 o 
   2  -8   6      264.03      223.27      6.75 o 
   3  -8   6      246.35      245.29      7.47 o 
   4  -8   6       26.96       22.52      3.76 o 
   5  -8   6        2.34        3.62      3.62 o 
   6  -8   6       28.40       28.29      5.15 o 
  -7  -7   6        0.22        0.26      4.25 o 
  -6  -7   6        7.73       12.51      3.92 o 
  -5  -7   6       85.47       98.83      5.74 o 
  -4  -7   6      149.18      164.24      6.43 o 
  -3  -7   6      313.73      298.77      7.90 o 
  -2  -7   6        0.71        0.83      2.29 o 
  -1  -7   6      165.08      170.30      5.48 o 
   0  -7   6      147.27      147.31      3.54 o 
   1  -7   6       66.63       64.73      3.73 o 
   2  -7   6       64.83       63.76      3.50 o 
   3  -7   6      160.04      166.63      6.04 o 
   4  -7   6       24.92       23.66      3.55 o 
   5  -7   6       67.49       72.38      5.61 o 
   6  -7   6       21.41       19.02      5.01 o 
   7  -7   6        0.30        1.00      4.47 o 
  -7  -6   6      149.28      157.27      7.93 o 
  -6  -6   6       55.09       51.20      4.66 o 
  -5  -6   6      120.64      125.52      5.93 o 
  -4  -6   6      130.70      129.71      5.62 o 
  -3  -6   6       45.21       54.45      3.90 o 
  -2  -6   6       15.86       16.76      2.67 o 
  -1  -6   6      698.35      751.35      9.51 o 
   0  -6   6       74.53       77.01      3.57 o 
   1  -6   6      407.09      416.24      7.10 o 
   2  -6   6      437.58      442.66      7.68 o 
   3  -6   6       31.62       36.68      3.27 o 
   4  -6   6      289.87      312.01      8.38 o 
   5  -6   6        0.34        3.27      3.27 o 
   6  -6   6        9.79        9.40      4.04 o 
   7  -6   6        0.49        4.18      4.18 o 
  -8  -5   6        0.08        4.70      2.64 o 
  -7  -5   6        6.56        4.48      2.81 o 
  -6  -5   6        0.73        1.62      2.09 o 
  -5  -5   6      372.29      393.91      8.60 o 
  -4  -5   6        4.60        3.59      2.41 o 
  -3  -5   6     3972.97     3685.22     21.38 o 
  -2  -5   6        8.23        9.26      2.08 o 
  -1  -5   6      113.72       89.54      3.42 o 
   0  -5   6      313.55      316.99     12.23 o 
   1  -5   6      467.44      459.23      6.98 o 
   2  -5   6      448.94      452.59      7.44 o 
   3  -5   6      194.58      237.73      6.36 o 
   4  -5   6      114.68      117.71      5.28 o 
   5  -5   6        7.82       19.12      3.04 o 
   6  -5   6       66.24       68.92      5.63 o 
   7  -5   6        6.21        3.63      4.46 o 
  -8  -4   6        0.40        3.69      3.12 o 
  -7  -4   6        2.98        2.12      2.29 o 
  -6  -4   6       23.35       21.56      2.40 o 
  -5  -4   6      356.27      343.12      6.56 o 
  -4  -4   6      310.85      280.71      6.01 o 
  -3  -4   6       13.75       15.45      2.29 o 
  -2  -4   6     1006.25     1005.12      9.82 o 
  -1  -4   6      335.59      363.04      5.99 o 
   0  -4   6        1.84        3.61      0.92 o 
   1  -4   6      215.45      176.85      4.42 o 
   2  -4   6     2071.96     2037.03     14.86 o 
   3  -4   6      140.30      156.65      5.13 o 
   4  -4   6     1009.32     1118.24     13.51 o 
   5  -4   6       21.99       15.04      3.41 o 
   6  -4   6        0.46        3.03      2.62 o 
   7  -4   6        4.26       11.87      3.74 o 
  -9  -3   6        9.22       15.87      5.52 o 
  -8  -3   6        8.96       15.99      5.14 o 
  -7  -3   6        0.01        3.32      2.95 o 
  -6  -3   6       12.82       10.42      2.36 o 
  -5  -3   6      474.92      391.99      6.74 o 
  -4  -3   6      146.26      129.36      3.72 o 
  -3  -3   6     1534.20     1310.06     10.21 o 
  -2  -3   6       34.29       37.37      2.01 o 
  -1  -3   6      646.31      696.04      7.35 o 
   0  -3   6      275.39      271.20      3.39 o 
   1  -3   6       19.97       34.41      2.29 o 
   2  -3   6      108.02      116.91      4.09 o 
   3  -3   6       20.71       27.23      2.94 o 
   4  -3   6      627.21      697.09     10.38 o 
   5  -3   6        3.77        4.18      2.56 o 
   6  -3   6      138.89      138.50      6.53 o 
   7  -3   6        2.33        0.80      3.61 o 
  -9  -2   6       12.17        9.37      4.83 o 
  -8  -2   6        3.27        3.51      4.41 o 
  -7  -2   6       79.50       92.62      6.28 o 
  -6  -2   6       12.05       19.25      3.24 o 
  -5  -2   6      873.88      882.35     10.61 o 
  -4  -2   6       40.47       34.49      2.36 o 
  -3  -2   6        5.54        5.21      1.24 o 
  -2  -2   6      100.81       97.17      2.71 o 
  -1  -2   6        7.00        6.15      1.10 o 
   0  -2   6        0.50        0.85      0.83 o 
   1  -2   6        3.43        0.50      1.50 o 
   2  -2   6     5057.93     4489.90     81.97 o 
   3  -2   6      324.43      324.93      6.79 o 
   4  -2   6      584.18      662.18     10.04 o 
   5  -2   6       15.81       11.38      2.51 o 
   6  -2   6        3.35        4.96      2.95 o 
   7  -2   6        0.90        5.43      3.26 o 
  -9  -1   6       37.13       35.05      4.72 o 
  -8  -1   6       11.00       13.69      4.13 o 
  -7  -1   6       40.56       54.75      4.84 o 
  -6  -1   6        5.49        5.34      3.27 o 
  -5  -1   6      400.39      415.88      8.36 o 
  -4  -1   6       63.04       46.93      2.73 o 
  -3  -1   6      104.29      125.01      3.44 o 
  -2  -1   6       70.70       66.14      2.36 o 
  -1  -1   6     1279.63      999.63      8.06 o 
   0  -1   6        0.78        0.03      0.88 o 
   1  -1   6      301.43      290.79      5.37 o 
   2  -1   6       93.48       92.51      3.69 o 
   3  -1   6      271.07      278.10      6.47 o 
   4  -1   6      584.51      591.76      9.62 o 
   5  -1   6        8.00       12.85      2.83 o 
   6  -1   6       46.06       50.87      4.23 o 
   7  -1   6       12.26       14.31      3.74 o 
  -9   0   6       29.83       25.14      4.42 o 
  -8   0   6        1.03        0.87      3.55 o 
  -7   0   6      702.50      772.94     13.11 o 
  -6   0   6       57.09       66.38      4.40 o 
  -5   0   6     1147.60     1168.10     13.31 o 
  -4   0   6       46.91       45.52      2.75 o 
  -3   0   6       33.09       44.62      2.42 o 
  -2   0   6      340.09      319.28      5.18 o 
  -1   0   6      187.56      184.45      3.81 o 
   0   0   6      185.51      192.44      5.65 o 
   1   0   6       94.60      119.27      3.79 o 
   2   0   6     1400.32     1427.72     12.97 o 
   3   0   6       12.79       11.79      2.64 o 
   4   0   6      105.59      118.06      4.97 o 
   5   0   6        2.08        4.70      2.74 o 
   6   0   6        0.47        2.99      3.03 o 
   7   0   6       27.11       31.47      4.16 o 
  -9   1   6       87.18       83.34      5.87 o 
  -8   1   6        0.40        1.24      3.16 o 
  -7   1   6       85.53       87.26      5.13 o 
  -6   1   6        1.10        2.59      2.59 o 
  -5   1   6      119.29      133.32      4.89 o 
  -4   1   6       27.29       26.09      2.32 o 
  -3   1   6      298.14      320.22      6.07 o 
  -2   1   6      155.17      154.23      3.93 o 
  -1   1   6       12.82       14.43      1.83 o 
   0   1   6      299.70      295.10      3.92 o 
   1   1   6      822.84      806.44      9.55 o 
   2   1   6        4.70        3.71      1.94 o 
   3   1   6      227.63      240.51      6.54 o 
   4   1   6       42.05       43.09      3.66 o 
   5   1   6        4.69        6.69      3.13 o 
   6   1   6       16.18       20.47      3.68 o 
  -9   2   6       13.58       19.68      3.49 o 
  -8   2   6        0.13        0.21      3.21 o 
  -7   2   6      462.64      505.24     10.59 o 
  -6   2   6       24.51       21.41      3.16 o 
  -5   2   6      782.92      782.86     10.81 o 
  -4   2   6      577.45      650.27      9.10 o 
  -3   2   6      275.42      287.41      6.10 o 
  -2   2   6      766.41      713.64      8.31 o 
  -1   2   6       61.57       76.97      3.27 o 
   0   2   6      296.01      312.04      4.28 o 
   1   2   6       35.96       40.13      2.97 o 
   2   2   6      503.74      549.10      9.41 o 
   3   2   6        0.00        2.48      2.48 o 
   4   2   6      189.41      162.77      6.81 o 
   5   2   6        6.47        8.33      3.16 o 
   6   2   6       15.64       11.19      3.68 o 
  -9   3   6       77.42       82.50      5.40 o 
  -8   3   6        8.28        9.10      3.18 o 
  -7   3   6        0.79        0.37      2.81 o 
  -6   3   6       43.25       46.94      3.59 o 
  -5   3   6       54.68       64.62      3.78 o 
  -4   3   6       13.16       16.95      2.29 o 
  -3   3   6      769.57      796.50      9.79 o 
  -2   3   6     1780.29     1619.33     13.21 o 
  -1   3   6      236.77      222.35      5.37 o 
   0   3   6     1153.97     1170.46      9.67 o 
   1   3   6      199.80      213.02      6.03 o 
   2   3   6       33.55       26.59      3.24 o 
   3   3   6        0.15        0.76      2.59 o 
   4   3   6       16.35       18.95      4.12 o 
   5   3   6        2.64        1.03      3.45 o 
   6   3   6       51.82       60.09      5.86 o 
  -9   4   6       21.94       22.07      3.23 o 
  -8   4   6        6.39        8.00      3.18 o 
  -7   4   6       39.81       31.86      3.99 o 
  -6   4   6        0.02        0.84      2.12 o 
  -5   4   6      130.20      136.14      5.20 o 
  -4   4   6      541.93      650.68      9.96 o 
  -3   4   6      372.85      369.17      7.67 o 
  -2   4   6      151.82      176.08      5.34 o 
  -1   4   6       48.76       46.80      3.24 o 
   0   4   6       93.97      101.94      3.12 o 
   1   4   6       55.35       57.45      4.05 o 
   2   4   6      642.32      630.44     11.37 o 
   3   4   6       11.18       11.38      3.45 o 
   4   4   6      168.54      142.30      7.26 o 
   5   4   6        1.14        3.07      3.66 o 
  -8   5   6       33.42       25.05      3.88 o 
  -7   5   6        2.36        1.04      2.60 o 
  -6   5   6       44.94       29.23      3.69 o 
  -5   5   6        5.13        2.63      2.63 o 
  -4   5   6        0.40        2.92      2.65 o 
  -3   5   6       17.81       30.64      3.19 o 
  -2   5   6      243.81      287.86      7.35 o 
  -1   5   6        3.79        4.75      2.52 o 
   0   5   6      152.31      138.04     86.94 o 
   1   5   6        0.81        1.79      2.81 o 
   2   5   6       82.86       84.92      5.34 o 
   3   5   6       17.36       12.76      4.29 o 
   4   5   6       23.77       33.39      5.03 o 
  -8   6   6        0.02        2.63      2.92 o 
  -7   6   6       21.15       18.38      3.46 o 
  -6   6   6       20.80       20.50      3.65 o 
  -5   6   6      111.97      122.35      5.96 o 
  -4   6   6       12.29       16.89      2.97 o 
  -3   6   6       18.09       18.50      3.39 o 
  -2   6   6       22.67       25.13      3.59 o 
  -1   6   6       36.88       44.21      3.95 o 
   0   6   6        2.60        3.15      2.16 o 
   1   6   6       25.92       41.82      4.31 o 
   2   6   6      136.50      145.56      7.67 o 
   3   6   6       17.31       17.48      4.28 o 
  -7   7   6       38.55       41.36      4.80 o 
  -6   7   6       11.04       12.51      3.56 o 
  -5   7   6        0.33        6.06      2.95 o 
  -4   7   6        0.15        2.81      3.28 o 
  -3   7   6        6.32       12.06      3.52 o 
  -2   7   6       45.59       63.57      5.31 o 
  -1   7   6        9.72        3.38      3.38 o 
   0   7   6       35.10       37.99     23.07 o 
   1   7   6        0.08        3.05      3.55 o 
   2   7   6       61.06       77.80      6.27 o 
  -6   8   6       54.95       52.87      5.32 o 
  -5   8   6       97.86      119.06      6.70 o 
  -4   8   6       13.56       16.36      4.26 o 
  -3   8   6        0.08        5.14      3.35 o 
  -2   8   6       13.28       17.25      4.70 o 
  -1   8   6        0.60        4.02      3.89 o 
   0   8   6        3.03        1.18      2.94 o 
   1   8   6        1.21        0.69      3.89 o 
  -4   9   6        2.09        4.68      4.28 o 
  -3   9   6        3.82        9.34      4.22 o 
  -2   9   6        7.44        9.86      5.21 o 
   0 -12   7        0.51        2.65      2.28 o 
   1 -12   7       11.60        1.36      4.28 o 
  -3 -11   7        4.95        4.30      3.46 o 
  -2 -11   7        4.54        4.62      3.44 o 
  -1 -11   7        7.39        2.87      3.72 o 
   0 -11   7       46.89       42.92      3.36 o 
   1 -11   7        9.98       10.22      3.50 o 
   2 -11   7      102.41      109.14      6.62 o 
   3 -11   7       65.66       67.20      5.81 o 
   4 -11   7        2.73        3.29      3.55 o 
  -4 -10   7       55.72       52.35      5.48 o 
  -3 -10   7        0.04        2.09      3.70 o 
  -2 -10   7       68.58       63.56      5.23 o 
  -1 -10   7        1.80        3.45      2.85 o 
   0 -10   7       20.95       23.71      2.82 o 
   1 -10   7       56.09       55.37      4.95 o 
   2 -10   7        8.49        2.69      3.43 o 
   3 -10   7       66.40       74.80      6.10 o 
   4 -10   7        7.78       11.10      4.13 o 
   5 -10   7       23.32       30.85      5.33 o 
  -5  -9   7        0.78        4.34      4.34 o 
  -4  -9   7        8.36        6.84      3.70 o 
  -3  -9   7       28.36       26.39      4.26 o 
  -2  -9   7        8.03        9.90      3.14 o 
  -1  -9   7       25.49       33.77      3.76 o 
   0  -9   7      255.92      270.18      5.92 o 
   1  -9   7       68.16       66.18      4.88 o 
   2  -9   7       84.96      100.93      5.83 o 
   3  -9   7       53.79       73.25      5.58 o 
   4  -9   7       13.57       19.10      4.56 o 
   5  -9   7       33.00       33.22      5.75 o 
  -6  -8   7       67.51       76.78      6.67 o 
  -5  -8   7        0.14        3.68      3.68 o 
  -4  -8   7      204.98      206.23      7.94 o 
  -3  -8   7        2.02        1.98      2.49 o 
  -2  -8   7      223.15      201.83      7.16 o 
  -1  -8   7        0.48        3.68      2.34 o 
   0  -8   7       35.06       35.48      2.53 o 
   1  -8   7       31.06       31.91      3.55 o 
   2  -8   7        4.50        5.77      2.87 o 
   3  -8   7       88.13       79.33      5.71 o 
   4  -8   7        0.66        1.22      3.73 o 
   5  -8   7       33.55       27.38      5.27 o 
   6  -8   7       21.75       27.00      4.81 o 
  -7  -7   7        4.44        2.99      4.76 o 
  -6  -7   7       57.76       77.04      5.76 o 
  -5  -7   7        1.98        0.44      3.29 o 
  -4  -7   7       17.73       18.99      3.57 o 
  -3  -7   7        3.50        2.69      2.95 o 
  -2  -7   7      353.02      326.33      7.91 o 
  -1  -7   7       27.72       24.72      3.15 o 
   0  -7   7      454.90      484.23      6.30 o 
   1  -7   7        0.13        0.83      2.30 o 
   2  -7   7      132.29      137.30      5.43 o 
   3  -7   7        0.31        4.88      2.65 o 
   4  -7   7      112.99      126.96      6.54 o 
   5  -7   7       26.22       28.51      4.71 o 
   6  -7   7        9.92       14.83      4.68 o 
  -7  -6   7        5.99       10.32      3.88 o 
  -6  -6   7        0.07        0.82      3.10 o 
  -5  -6   7        0.02        4.38      2.44 o 
  -4  -6   7      624.93      683.47     11.14 o 
  -3  -6   7      111.76      111.29      4.88 o 
  -2  -6   7     1422.86     1441.06     14.31 o 
  -1  -6   7       83.68       83.68      3.97 o 
   0  -6   7      290.07      295.88     13.51 o 
   1  -6   7       68.11       71.39      3.63 o 
   2  -6   7       18.61       26.84      2.99 o 
   3  -6   7       65.96       54.36      4.03 o 
   4  -6   7        8.71       11.82      3.29 o 
   5  -6   7       32.49       29.97      4.52 o 
   6  -6   7       37.58       35.22      5.15 o 
   7  -6   7       29.02       37.94      6.57 o 
  -8  -5   7        0.62        2.62      3.13 o 
  -7  -5   7        2.27        3.36      3.36 o 
  -6  -5   7       25.26       25.17      3.42 o 
  -5  -5   7        1.34        1.76      2.25 o 
  -4  -5   7      246.44      261.94      6.69 o 
  -3  -5   7      181.73      198.55      5.61 o 
  -2  -5   7      119.39      120.18      4.24 o 
  -1  -5   7       90.54       83.36      3.47 o 
   0  -5   7      420.49      418.90     21.08 o 
   1  -5   7      177.08      159.55      4.78 o 
   2  -5   7      745.60      771.26     10.19 o 
   3  -5   7       18.69       34.45      3.40 o 
   4  -5   7       10.17        2.91      2.56 o 
   5  -5   7        0.00        3.43      3.43 o 
   6  -5   7        9.66        9.32      3.67 o 
   7  -5   7       57.19       60.79      6.55 o 
  -8  -4   7        7.45        8.69      3.73 o 
  -7  -4   7       61.87       51.22      3.99 o 
  -6  -4   7        8.11        2.76      1.90 o 
  -5  -4   7       63.62       61.41      3.52 o 
  -4  -4   7     1149.72     1134.26     11.36 o 
  -3  -4   7       11.65        5.67      1.96 o 
  -2  -4   7     1643.91     1575.69     12.39 o 
  -1  -4   7      626.21      652.50      8.03 o 
   0  -4   7      287.75      294.17      3.99 o 
   1  -4   7       94.91       90.03      3.64 o 
   2  -4   7      121.59      117.31      4.48 o 
   3  -4   7      172.72      193.76      6.31 o 
   4  -4   7       24.23       29.99      3.82 o 
   5  -4   7       16.19       20.94      3.52 o 
   6  -4   7        4.69       13.73      3.11 o 
   7  -4   7       65.20       77.26      6.99 o 
  -9  -3   7       24.59       42.87      5.69 o 
  -8  -3   7        0.18        4.86      3.89 o 
  -7  -3   7        9.34        7.48      3.28 o 
  -6  -3   7      200.86      189.35      6.17 o 
  -5  -3   7       21.13       16.89      2.27 o 
  -4  -3   7      429.83      407.90      6.54 o 
  -3  -3   7      116.17      113.89      3.50 o 
  -2  -3   7      412.15      386.73      5.79 o 
  -1  -3   7       18.98       18.23      1.69 o 
   0  -3   7      310.47      296.56      3.76 o 
   1  -3   7       17.11       11.42      1.90 o 
   2  -3   7     1101.02     1111.25     11.61 o 
   3  -3   7      142.62      156.46      5.41 o 
   4  -3   7       16.51       19.86      2.85 o 
   5  -3   7        1.12        4.10      2.48 o 
   6  -3   7        9.28       11.21      3.68 o 
   7  -3   7       50.26       47.45      5.49 o 
  -9  -2   7        3.77        1.34      4.94 o 
  -8  -2   7        2.17        4.48      4.48 o 
  -7  -2   7       46.22       44.56      5.56 o 
  -6  -2   7      108.40      113.89      5.46 o 
  -5  -2   7        6.55        8.44      2.17 o 
  -4  -2   7      974.12      825.43      9.31 o 
  -3  -2   7       77.44       74.31      2.89 o 
  -2  -2   7       79.86       61.43      2.44 o 
  -1  -2   7      492.56      439.76      5.98 o 
   0  -2   7       53.86       58.41      1.86 o 
   1  -2   7        0.85        1.50      1.69 o 
   2  -2   7       28.22       33.10      2.75 o 
   3  -2   7       90.24      114.65      4.78 o 
   4  -2   7       21.95       16.36      2.72 o 
   5  -2   7       21.38       21.45      3.51 o 
   6  -2   7        2.53        3.25      3.25 o 
   7  -2   7       64.83       60.62      5.94 o 
  -9  -1   7        6.27       10.82      4.55 o 
  -8  -1   7      146.83      184.88      8.54 o 
  -7  -1   7        8.59       14.67      4.06 o 
  -6  -1   7     1379.81     1492.48     17.74 o 
  -5  -1   7       11.86       13.00      2.95 o 
  -4  -1   7      178.18      167.80      4.75 o 
  -3  -1   7       39.39       41.88      2.45 o 
  -2  -1   7       38.85       43.64      2.27 o 
  -1  -1   7      847.05      719.48      7.35 o 
   0  -1   7      687.67      734.18      5.77 o 
   1  -1   7      173.61      155.24      4.44 o 
   2  -1   7      910.98      948.48     10.99 o 
   3  -1   7      380.89      394.34      8.16 o 
   4  -1   7        4.04       10.96      2.78 o 
   5  -1   7        0.16        0.59      2.86 o 
   6  -1   7       35.81       32.54      4.09 o 
   7  -1   7       12.89       20.72      3.83 o 
  -9   0   7        3.19        1.32      3.53 o 
  -8   0   7       29.42       42.38      4.72 o 
  -7   0   7        0.19        1.68      4.05 o 
  -6   0   7      426.06      458.77     10.27 o 
  -5   0   7       51.69       59.64      3.86 o 
  -4   0   7     1359.79     1245.95     12.53 o 
  -3   0   7        1.05        1.22      1.63 o 
  -2   0   7       72.65       67.41      2.69 o 
  -1   0   7      269.82      230.06      4.75 o 
   0   0   7        2.02        2.02      1.15 o 
   1   0   7       33.12       37.14      2.82 o 
   2   0   7       49.17       57.89      3.68 o 
   3   0   7       92.81       95.36      4.80 o 
   4   0   7       44.93       40.37      3.57 o 
   5   0   7       68.86       52.81      4.52 o 
   6   0   7        4.12        3.41      3.42 o 
  -9   1   7        9.10        8.68      3.59 o 
  -8   1   7      286.34      294.45      9.87 o 
  -7   1   7        1.01        1.80      3.32 o 
  -6   1   7     1111.44     1129.51     14.73 o 
  -5   1   7        4.50        8.76      2.38 o 
  -4   1   7        5.04        1.09      1.89 o 
  -3   1   7       71.06       67.12      3.33 o 
  -2   1   7     1552.31     1454.01     11.78 o 
  -1   1   7        0.62        5.24      1.99 o 
   0   1   7      700.31      760.81     22.78 o 
   1   1   7     1035.38     1019.47     11.66 o 
   2   1   7      147.14      138.54      5.45 o 
   3   1   7       75.08       60.30      4.50 o 
   4   1   7      168.75      197.17      7.27 o 
   5   1   7        0.45        1.89      3.46 o 
   6   1   7       55.00       51.61      5.08 o 
  -9   2   7        0.95        3.90      3.56 o 
  -8   2   7       19.88       19.18      4.25 o 
  -7   2   7       18.80       27.12      3.65 o 
  -6   2   7      112.87      116.21      5.50 o 
  -5   2   7      141.86      153.06      5.66 o 
  -4   2   7      897.05      944.27     11.48 o 
  -3   2   7      614.77      641.82      8.86 o 
  -2   2   7      710.42      638.70      8.29 o 
  -1   2   7      541.57      541.01      7.88 o 
   0   2   7        8.27        3.62      5.61 o 
   1   2   7        0.03        2.42      2.22 o 
   2   2   7       28.93       34.83      3.78 o 
   3   2   7      112.42      102.75      5.78 o 
   4   2   7        3.26        1.15      3.94 o 
   5   2   7       22.19       14.03      4.22 o 
   6   2   7       45.73       44.31      5.26 o 
  -9   3   7        0.31        1.97      3.39 o 
  -8   3   7       25.47       29.22      3.83 o 
  -7   3   7        2.13        4.23      3.29 o 
  -6   3   7       50.11       49.93      4.26 o 
  -5   3   7        3.54        3.39      3.39 o 
  -4   3   7        1.60        0.00      2.19 o 
  -3   3   7       11.26       14.55      2.36 o 
  -2   3   7      241.48      264.58      6.13 o 
  -1   3   7      343.40      311.87      6.91 o 
   0   3   7      233.80      232.42     12.22 o 
   1   3   7      247.79      266.96      7.40 o 
   2   3   7        6.36        6.08      3.21 o 
   3   3   7       16.33        3.82      3.95 o 
   4   3   7      113.48      142.59      7.47 o 
   5   3   7        2.29        1.68      3.57 o 
  -9   4   7        1.77        1.00      3.58 o 
  -8   4   7        4.18        6.36      3.27 o 
  -7   4   7       16.28       19.33      3.70 o 
  -6   4   7        4.15        0.95      2.49 o 
  -5   4   7       52.03       62.54      4.04 o 
  -4   4   7      280.08      335.53      7.95 o 
  -3   4   7      264.57      259.62      6.86 o 
  -2   4   7      385.77      414.92      8.23 o 
  -1   4   7      115.08      127.34      5.32 o 
   0   4   7       38.28       31.10     23.68 o 
   1   4   7        0.16        0.17      2.84 o 
   2   4   7       41.71       41.60      4.56 o 
   3   4   7        4.68        5.85      3.68 o 
   4   4   7        4.41        1.33      3.71 o 
  -8   5   7        6.15        4.68      3.48 o 
  -7   5   7        2.10        8.62      2.87 o 
  -6   5   7        0.01        1.43      2.63 o 
  -5   5   7       10.10       14.41      3.14 o 
  -4   5   7        8.64        8.89      2.81 o 
  -3   5   7        0.00        0.17      2.62 o 
  -2   5   7        1.95        8.60      2.54 o 
  -1   5   7       51.42       70.50      4.50 o 
   0   5   7       79.63       78.55      3.51 o 
   1   5   7       22.58       34.15      4.15 o 
   2   5   7       10.69       16.53      3.69 o 
   3   5   7       63.89       63.20      5.58 o 
   4   5   7       17.17       17.81      4.41 o 
  -7   6   7        3.11        7.77      3.11 o 
  -6   6   7        2.96        2.27      3.25 o 
  -5   6   7       46.97       56.50      4.90 o 
  -4   6   7       44.29       48.88      4.41 o 
  -3   6   7       63.97       72.37      5.08 o 
  -2   6   7       22.87       27.32      3.58 o 
  -1   6   7        0.07        0.68      3.23 o 
   0   6   7        1.34        2.65      2.47 o 
   1   6   7        0.01        2.03      3.02 o 
   2   6   7       34.72       37.66      4.82 o 
   3   6   7        0.07        0.58      3.65 o 
  -7   7   7       45.12       54.20      5.37 o 
  -6   7   7       35.94       37.14      4.72 o 
  -5   7   7       78.26       79.95      5.72 o 
  -4   7   7       30.73       31.44      5.01 o 
  -3   7   7       19.69       27.81      4.61 o 
  -2   7   7        3.77        5.22      4.01 o 
  -1   7   7        8.38       11.98      3.98 o 
   0   7   7        2.20        4.21      2.60 o 
   1   7   7       22.49       28.23      4.87 o 
  -5   8   7       54.35       62.11      6.26 o 
  -4   8   7        3.49        9.33      4.37 o 
  -3   8   7       50.22       63.71      6.37 o 
  -2   8   7        3.72        1.01      4.31 o 
  -1   8   7        0.11        0.37      4.24 o 
   0   8   7        3.09        6.15      2.93 o 
  -3 -11   8        1.54        5.67      4.02 o 
  -2 -11   8        0.87        3.58      3.58 o 
  -1 -11   8        7.76        9.99      3.78 o 
   0 -11   8       12.28       15.26      3.06 o 
   1 -11   8       53.91       41.94      5.84 o 
   2 -11   8        0.21        0.26      3.90 o 
   3 -11   8      133.39      142.84      8.04 o 
  -4 -10   8        3.22        4.28      4.28 o 
  -3 -10   8       36.34       39.45      5.32 o 
  -2 -10   8        6.19       10.06      3.53 o 
  -1 -10   8       43.09       40.45      5.00 o 
   0 -10   8        4.85        4.69      2.41 o 
   1 -10   8      151.74      154.38      7.40 o 
   2 -10   8        0.17        4.22      3.36 o 
   3 -10   8       11.28       17.39      4.61 o 
   4 -10   8        1.13        4.02      4.51 o 
  -5  -9   8       30.80       50.47      5.41 o 
  -4  -9   8        9.03       16.87      4.50 o 
  -3  -9   8        8.64       17.85      4.08 o 
  -2  -9   8      154.98      161.34      7.58 o 
  -1  -9   8        5.42        0.65      3.80 o 
   0  -9   8       28.68       45.54      3.95 o 
   1  -9   8      306.78      311.91      9.69 o 
   2  -9   8        0.07        7.21      3.37 o 
   3  -9   8      260.77      248.14      9.57 o 
   4  -9   8        0.00        8.53      3.22 o 
   5  -9   8       26.85       40.58      5.52 o 
  -6  -8   8       49.36       57.90      6.34 o 
  -5  -8   8       40.74       44.40      5.19 o 
  -4  -8   8        3.02        5.54      3.08 o 
  -3  -8   8       84.19       86.89      5.36 o 
  -2  -8   8        0.10        1.72      2.98 o 
  -1  -8   8      521.51      534.18     10.52 o 
   0  -8   8       62.80       49.05      3.16 o 
   1  -8   8      486.89      497.72     10.72 o 
   2  -8   8       14.45       21.83      3.53 o 
   3  -8   8       69.65       80.31      5.65 o 
   4  -8   8        7.63       20.47      4.22 o 
   5  -8   8       80.95       91.17      7.76 o 
   6  -8   8        0.00        2.17      5.22 o 
  -7  -7   8       46.26       47.79      6.18 o 
  -6  -7   8       71.48       91.82      6.11 o 
  -5  -7   8        3.19        6.92      3.25 o 
  -4  -7   8        3.74        5.14      2.79 o 
  -3  -7   8       53.68       51.48      4.35 o 
  -2  -7   8       29.64       37.74      3.68 o 
  -1  -7   8       25.79       30.27      3.38 o 
   0  -7   8        1.14        2.48      1.87 o 
   1  -7   8      632.07      602.53     10.38 o 
   2  -7   8       30.57       24.06      3.48 o 
   3  -7   8      154.43      179.42      7.27 o 
   4  -7   8        1.89        8.46      3.50 o 
   5  -7   8        4.52       14.22      4.41 o 
   6  -7   8       17.27       23.67      6.11 o 
  -7  -6   8        0.56        2.15      3.18 o 
  -6  -6   8        8.00       11.37      3.31 o 
  -5  -6   8       49.05       55.80      4.40 o 
  -4  -6   8        0.36        1.67      2.47 o 
  -3  -6   8      392.92      388.75      8.80 o 
  -2  -6   8       72.25       66.37      4.07 o 
  -1  -6   8     1787.43     1714.34     15.67 o 
   0  -6   8       26.75       24.20      2.13 o 
   1  -6   8      289.71      285.48      7.13 o 
   2  -6   8        4.11        6.92      2.65 o 
   3  -6   8       64.23       76.84      4.59 o 
   4  -6   8        1.11        1.12      2.74 o 
   5  -6   8       18.52       39.46      5.10 o 
   6  -6   8        0.80        1.92      3.95 o 
  -8  -5   8        4.12        2.21      3.77 o 
  -7  -5   8        6.38       10.25      3.06 o 
  -6  -5   8        0.10        4.97      2.44 o 
  -5  -5   8       24.90       34.51      3.42 o 
  -4  -5   8       11.61        8.99      2.48 o 
  -3  -5   8      161.09      174.46      5.48 o 
  -2  -5   8       18.42       10.94      2.29 o 
  -1  -5   8        0.08        1.47      1.80 o 
   0  -5   8       70.62       68.92      2.44 o 
   1  -5   8      312.41      265.05      6.45 o 
   2  -5   8       90.83      102.33      4.82 o 
   3  -5   8      123.53      161.54      6.14 o 
   4  -5   8        2.03        8.01      2.95 o 
   5  -5   8        7.24        8.23      3.93 o 
   6  -5   8        0.77        4.75      3.70 o 
  -8  -4   8       14.13       16.14      4.22 o 
  -7  -4   8       10.14        5.34      3.40 o 
  -6  -4   8        2.57        2.02      2.38 o 
  -5  -4   8       54.07       60.87      3.78 o 
  -4  -4   8        3.01        2.07      1.83 o 
  -3  -4   8      303.68      326.56      6.61 o 
  -2  -4   8       22.09       24.28      2.24 o 
  -1  -4   8       37.74       25.05      2.40 o 
   0  -4   8      175.27      180.39      3.35 o 
   1  -4   8      352.35      328.78      6.79 o 
   2  -4   8      271.63      273.68      6.99 o 
   3  -4   8       38.27       49.12      3.65 o 
   4  -4   8        0.14        2.81      2.81 o 
   5  -4   8       18.24       19.02      4.43 o 
   6  -4   8        4.28        3.30      4.29 o 
  -9  -3   8        0.18        3.42      4.91 o 
  -8  -3   8        7.64        5.87      4.41 o 
  -7  -3   8       39.70       49.59      4.67 o 
  -6  -3   8       17.17       14.93      2.93 o 
  -5  -3   8      501.66      491.49      8.61 o 
  -4  -3   8       20.85       17.53      2.11 o 
  -3  -3   8       41.73       42.92      2.63 o 
  -2  -3   8       18.00       19.67      1.89 o 
  -1  -3   8       44.14       47.35      2.62 o 
   0  -3   8        2.18        2.87      1.61 o 
   1  -3   8      127.06      100.02      4.10 o 
   2  -3   8      264.57      306.79      7.13 o 
   3  -3   8      281.50      315.97      7.90 o 
   4  -3   8       19.81       26.03      3.54 o 
   5  -3   8       71.66       86.35      5.68 o 
   6  -3   8        2.57        0.26      3.84 o 
  -9  -2   8       24.17       33.63      5.59 o 
  -8  -2   8       29.71       28.11      5.16 o 
  -7  -2   8      113.55      114.30      6.71 o 
  -6  -2   8       32.75       37.50      3.97 o 
  -5  -2   8        0.02        2.54      2.54 o 
  -4  -2   8        1.73        1.43      1.78 o 
  -3  -2   8        0.12        1.22      1.32 o 
  -2  -2   8        8.94        8.81      1.71 o 
  -1  -2   8      861.76      746.70      8.22 o 
   0  -2   8      616.42      526.95      5.22 o 
   1  -2   8      496.28      470.64      7.59 o 
   2  -2   8      335.13      337.14      7.37 o 
   3  -2   8       38.95       52.81      3.89 o 
   4  -2   8        2.07        5.89      2.23 o 
   5  -2   8        2.78        0.65      3.15 o 
   6  -2   8        0.52        5.62      3.05 o 
  -9  -1   8        0.74        2.75      4.20 o 
  -8  -1   8        4.67       13.44      4.81 o 
  -7  -1   8      196.73      245.57      8.90 o 
  -6  -1   8       12.47       10.87      3.96 o 
  -5  -1   8     1173.77     1071.87     13.19 o 
  -4  -1   8       34.35       33.42      2.98 o 
  -3  -1   8      200.72      192.66      4.90 o 
  -2  -1   8       35.60       29.76      2.22 o 
  -1  -1   8      199.13      143.21      3.88 o 
   0  -1   8       26.21       25.65      1.68 o 
   1  -1   8        0.95        1.29      2.08 o 
   2  -1   8      245.16      239.83      6.57 o 
   3  -1   8       85.38       65.90      4.33 o 
   4  -1   8        2.68        0.98      2.82 o 
   5  -1   8       11.25       10.27      3.45 o 
   6  -1   8        3.80        7.78      3.29 o 
  -9   0   8       28.75       33.18      4.75 o 
  -8   0   8       39.02       38.67      5.29 o 
  -7   0   8      594.48      662.93     13.17 o 
  -6   0   8       37.73       43.71      4.71 o 
  -5   0   8      257.60      256.24      7.00 o 
  -4   0   8        0.00        0.50      1.99 o 
  -3   0   8       59.35       61.59      3.15 o 
  -2   0   8        0.16        1.09      1.39 o 
  -1   0   8        0.58        2.62      1.29 o 
   0   0   8      407.77      401.18      5.03 o 
   1   0   8      428.69      413.06      8.04 o 
   2   0   8      322.59      340.74      8.05 o 
   3   0   8       83.30       87.29      5.16 o 
   4   0   8       21.22       25.32      3.49 o 
   5   0   8       21.08       32.76      4.72 o 
   6   0   8        3.72        4.35      3.68 o 
  -9   1   8        7.28        1.34      4.01 o 
  -8   1   8        5.62        3.90      3.55 o 
  -7   1   8       35.03       37.75      4.75 o 
  -6   1   8        2.32        1.80      3.29 o 
  -5   1   8      425.61      422.83      9.08 o 
  -4   1   8       18.21       22.53      2.78 o 
  -3   1   8       97.58      105.05      4.14 o 
  -2   1   8      302.63      275.11      5.68 o 
  -1   1   8      164.58      150.39      4.66 o 
   0   1   8      157.67      150.86      9.67 o 
   1   1   8       49.30       43.73      3.81 o 
   2   1   8        5.85        6.18      2.90 o 
   3   1   8        3.01        3.56      3.02 o 
   4   1   8        6.43        2.56      3.57 o 
   5   1   8       14.03       19.68      3.88 o 
  -9   2   8       44.20       41.45      4.80 o 
  -8   2   8       14.83       10.07      3.72 o 
  -7   2   8      195.37      203.42      7.93 o 
  -6   2   8        0.08        2.22      3.19 o 
  -5   2   8      172.81      195.20      6.45 o 
  -4   2   8       44.52       58.59      3.36 o 
  -3   2   8        2.08        1.66      1.80 o 
  -2   2   8       35.87       35.40      2.88 o 
  -1   2   8      412.02      344.03      7.30 o 
   0   2   8      688.97      686.56      7.33 o 
   1   2   8      351.29      323.38      8.41 o 
   2   2   8      475.10      485.64     10.66 o 
   3   2   8       65.74       58.10      4.98 o 
   4   2   8       35.19       26.26      4.95 o 
   5   2   8        1.51        3.63      3.63 o 
  -9   3   8        9.26       13.07      3.87 o 
  -8   3   8       27.79       22.34      4.62 o 
  -7   3   8        0.14        3.93      3.21 o 
  -6   3   8       27.69       21.64      3.50 o 
  -5   3   8        0.24        1.16      2.29 o 
  -4   3   8       40.53       51.30      3.63 o 
  -3   3   8      131.51      134.87      4.97 o 
  -2   3   8      737.82      667.37     10.06 o 
  -1   3   8      456.62      453.55      8.80 o 
   0   3   8      122.18       94.76      3.53 o 
   1   3   8        9.91       10.29      3.55 o 
   2   3   8        3.89        1.44      3.29 o 
   3   3   8        2.61        1.90      3.53 o 
   4   3   8       67.62       59.30      5.87 o 
  -8   4   8        2.44        7.27      2.94 o 
  -7   4   8        0.69        0.00      2.87 o 
  -6   4   8        8.44        9.41      2.95 o 
  -5   4   8        0.40        4.94      2.68 o 
  -4   4   8       41.65       58.20      3.75 o 
  -3   4   8        2.29        3.92      2.17 o 
  -2   4   8       31.03       27.56      3.32 o 
  -1   4   8        5.07        6.92      2.77 o 
   0   4   8      459.79      474.31      7.38 o 
   1   4   8       91.76       87.33      5.82 o 
   2   4   8      141.44      141.24      7.17 o 
   3   4   8        1.55        1.29      3.48 o 
   4   4   8       15.00       15.72      4.16 o 
  -8   5   8        7.17        4.40      3.53 o 
  -7   5   8        0.30        3.41      2.99 o 
  -6   5   8        8.88       11.14      3.34 o 
  -5   5   8       10.62       12.41      3.22 o 
  -4   5   8       55.23       52.30      4.28 o 
  -3   5   8        4.91        8.84      2.70 o 
  -2   5   8      122.45      115.97      6.05 o 
  -1   5   8       61.07        5.62      2.48 o 
   0   5   8       25.19       14.21     13.19 o 
   1   5   8        7.92       11.27      3.75 o 
   2   5   8       22.07       38.04      4.54 o 
   3   5   8        0.83        0.29      3.63 o 
  -7   6   8       35.75       43.34      4.82 o 
  -6   6   8        9.52       11.12      3.63 o 
  -5   6   8        4.97       10.24      3.75 o 
  -4   6   8       40.55       48.24      4.69 o 
  -3   6   8       32.06       38.80      4.45 o 
  -2   6   8        3.09        6.99      3.34 o 
  -1   6   8        3.45        7.01      3.45 o 
   0   6   8       31.07       39.15      4.34 o 
   1   6   8        2.92        3.83      3.83 o 
   2   6   8       31.23       35.04      5.22 o 
  -6   7   8        0.38        6.74      3.25 o 
  -5   7   8       23.11       30.07      4.54 o 
  -4   7   8       39.45       45.44      5.10 o 
  -3   7   8        6.72        9.20      4.49 o 
  -2   7   8       41.95       57.44      6.05 o 
  -1   7   8        8.65        0.96      4.11 o 
   0   7   8        8.03        5.29      4.28 o 
  -2 -11   9        2.47        5.70      3.68 o 
  -1 -11   9        3.08        7.01      3.67 o 
   0 -11   9       10.54       11.24      2.94 o 
   1 -11   9       21.32       18.24      4.93 o 
   2 -11   9        7.58        0.89      4.19 o 
  -4 -10   9       23.94       24.40      4.99 o 
  -3 -10   9       14.78       17.13      4.41 o 
  -2 -10   9        5.25        7.34      3.83 o 
  -1 -10   9        0.13        2.61      3.49 o 
   0 -10   9        1.01        1.13      2.48 o 
   1 -10   9        5.71        2.60      3.78 o 
   2 -10   9       37.49       31.24      5.28 o 
   3 -10   9        1.46        0.88      4.31 o 
   4 -10   9        5.18        7.19      4.85 o 
  -5  -9   9        7.44        7.36      4.75 o 
  -4  -9   9        4.27        6.01      3.77 o 
  -3  -9   9       25.46       16.41      4.11 o 
  -2  -9   9        3.69        3.09      3.31 o 
  -1  -9   9       40.33       46.30      4.58 o 
   0  -9   9       34.56       43.58      3.33 o 
   1  -9   9       26.95       29.73      4.57 o 
   2  -9   9       20.41       21.75      4.50 o 
   3  -9   9       33.48       45.89      4.92 o 
   4  -9   9        0.64        3.27      4.06 o 
  -6  -8   9      113.24      128.65      8.14 o 
  -5  -8   9      191.14      205.33      9.02 o 
  -4  -8   9       33.65       33.40      4.76 o 
  -3  -8   9       18.00       15.98      3.85 o 
  -2  -8   9       42.30       52.85      4.82 o 
  -1  -8   9        8.32       11.24      3.65 o 
   0  -8   9        0.44        1.41      2.29 o 
   1  -8   9       13.94       15.43      3.46 o 
   2  -8   9       27.67       24.57      4.34 o 
   3  -8   9        3.77        2.83      3.67 o 
   4  -8   9       17.29       14.84      4.94 o 
   5  -8   9        3.17       17.03      4.90 o 
  -7  -7   9       30.50       29.37      5.94 o 
  -6  -7   9        3.31        2.62      4.22 o 
  -5  -7   9        0.05        0.48      3.54 o 
  -4  -7   9        3.40        0.61      2.95 o 
  -3  -7   9      123.09      105.05      5.66 o 
  -2  -7   9      145.23      147.80      6.33 o 
  -1  -7   9       26.99       21.83      3.68 o 
   0  -7   9      747.42      785.00      8.60 o 
   1  -7   9        0.30        3.69      2.75 o 
   2  -7   9      279.32      282.21      8.76 o 
   3  -7   9       31.03       22.07      4.75 o 
   4  -7   9        6.13        7.73      3.81 o 
   5  -7   9       19.83       23.93      5.14 o 
  -7  -6   9       51.87       66.21      5.86 o 
  -6  -6   9       30.40       41.86      4.95 o 
  -5  -6   9       80.55       89.32      5.60 o 
  -4  -6   9       39.21       35.91      3.38 o 
  -3  -6   9        2.38        9.07      2.79 o 
  -2  -6   9      223.56      223.78      6.90 o 
  -1  -6   9        5.83        8.14      2.83 o 
   0  -6   9       29.49       30.57      2.41 o 
   1  -6   9       80.37       87.19      4.55 o 
   2  -6   9       67.23       82.42      5.21 o 
   3  -6   9      103.47      109.93      6.05 o 
   4  -6   9       26.69       25.39      4.50 o 
   5  -6   9       46.39       92.61      6.87 o 
   6  -6   9        8.92       12.96      4.76 o 
  -8  -5   9       54.11       55.80      5.74 o 
  -7  -5   9        0.71        4.13      3.29 o 
  -6  -5   9       31.54       35.12      4.22 o 
  -5  -5   9       17.84       11.19      2.83 o 
  -4  -5   9        1.45        1.27      2.36 o 
  -3  -5   9       41.34       44.80      3.22 o 
  -2  -5   9      442.16      421.36      8.33 o 
  -1  -5   9       32.96       35.27      3.14 o 
   0  -5   9     1255.70     1132.51     14.12 o 
   1  -5   9       18.29        9.36      2.89 o 
   2  -5   9       45.33       44.97      3.83 o 
   3  -5   9        5.40        8.64      2.75 o 
   4  -5   9        4.38        0.93      2.87 o 
   5  -5   9       97.92      101.48      7.27 o 
   6  -5   9       21.60       18.73      5.82 o 
  -8  -4   9        0.06        3.59      3.93 o 
  -7  -4   9       21.20       21.93      3.96 o 
  -6  -4   9       29.49       33.56      3.52 o 
  -5  -4   9        8.07        8.66      2.65 o 
  -4  -4   9      383.53      363.08      8.20 o 
  -3  -4   9       23.87       19.39      2.59 o 
  -2  -4   9      108.97       88.40      3.87 o 
  -1  -4   9       23.61       22.30      2.46 o 
   0  -4   9        6.80        6.15      1.99 o 
   1  -4   9      186.39      186.85      5.76 o 
   2  -4   9       15.63       20.43      3.17 o 
   3  -4   9      250.18      271.80      8.20 o 
   4  -4   9        8.96        6.10      3.26 o 
   5  -4   9      148.58      188.74      8.63 o 
   6  -4   9        7.94        8.93      4.51 o 
  -8  -3   9       70.57       81.36      6.25 o 
  -7  -3   9        1.61        0.69      3.49 o 
  -6  -3   9      121.58      128.40      6.23 o 
  -5  -3   9       17.80       25.66      3.09 o 
  -4  -3   9       58.66       47.20      3.40 o 
  -3  -3   9        2.23        2.58      1.81 o 
  -2  -3   9      122.36      140.81      4.45 o 
  -1  -3   9       39.15       37.63      2.49 o 
   0  -3   9       61.51       57.40      2.20 o 
   1  -3   9      125.96      122.26      4.69 o 
   2  -3   9        0.73        1.65      2.52 o 
   3  -3   9       11.70        7.68      2.94 o 
   4  -3   9        6.04        8.51      3.15 o 
   5  -3   9      151.02      182.07      8.25 o 
   6  -3   9        7.47        0.56      4.78 o 
  -9  -2   9       20.29       21.12      5.15 o 
  -8  -2   9        2.95        3.68      4.16 o 
  -7  -2   9       31.33       22.05      4.68 o 
  -6  -2   9     1105.06     1056.57     14.88 o 
  -5  -2   9       65.16       71.33      4.64 o 
  -4  -2   9     1310.99     1182.91     12.92 o 
  -3  -2   9       29.18       30.40      2.43 o 
  -2  -2   9        4.32        6.54      1.51 o 
  -1  -2   9       15.53       16.17      2.00 o 
   0  -2   9       21.86       19.34      1.69 o 
   1  -2   9       52.96       54.88      3.69 o 
   2  -2   9        4.32        1.41      2.72 o 
   3  -2   9      286.27      296.19      8.37 o 
   4  -2   9        1.33        0.23      3.24 o 
   5  -2   9      119.08      125.12      6.99 o 
   6  -2   9        8.28       10.17      4.03 o 
  -9  -1   9        3.98        7.38      4.12 o 
  -8  -1   9      187.88      188.93      8.94 o 
  -7  -1   9       13.11        6.01      4.35 o 
  -6  -1   9      228.87      233.83      8.22 o 
  -5  -1   9        2.50        1.69      2.84 o 
  -4  -1   9      357.91      329.36      7.45 o 
  -3  -1   9       45.81       49.64      2.96 o 
  -2  -1   9      117.74      114.42      4.00 o 
  -1  -1   9        0.63        0.62      1.39 o 
   0  -1   9       46.45       40.46      3.75 o 
   1  -1   9      408.91      437.26      8.73 o 
   2  -1   9        0.91        2.65      2.53 o 
   3  -1   9        1.69        1.18      2.74 o 
   4  -1   9       21.87       17.61      3.57 o 
   5  -1   9       39.67       47.88      5.25 o 
  -9   0   9        3.10        8.35      3.44 o 
  -8   0   9       64.75       63.24      5.90 o 
  -7   0   9        9.88        3.39      3.89 o 
  -6   0   9     1809.83     1835.38     19.70 o 
  -5   0   9       11.96       15.07      3.05 o 
  -4   0   9      862.48      795.42     10.81 o 
  -3   0   9       16.48        9.44      2.13 o 
  -2   0   9        0.60        1.38      1.53 o 
  -1   0   9        0.09        1.69      1.69 o 
   0   0   9      149.37      144.27      3.83 o 
   1   0   9      246.84      244.45      7.23 o 
   2   0   9       37.85       48.43      4.01 o 
   3   0   9      233.37      197.42      8.03 o 
   4   0   9        0.16        2.96      3.47 o 
   5   0   9       50.39       38.00      5.48 o 
  -9   1   9        0.16        3.02      3.76 o 
  -8   1   9      131.08      125.44      6.80 o 
  -7   1   9       13.30       13.58      3.91 o 
  -6   1   9       31.77       31.80      4.23 o 
  -5   1   9       18.63       17.62      3.32 o 
  -4   1   9      179.20      191.21      6.00 o 
  -3   1   9        7.62        5.48      2.01 o 
  -2   1   9      187.26      154.47      4.68 o 
  -1   1   9      527.91      520.32      8.71 o 
   0   1   9      352.00      316.46      5.61 o 
   1   1   9      133.21      149.58      6.21 o 
   2   1   9       42.43       65.59      4.82 o 
   3   1   9        0.21        1.85      3.24 o 
   4   1   9       26.09       25.21      4.64 o 
   5   1   9       11.26       15.25      4.35 o 
  -8   2   9       54.98       54.34      5.43 o 
  -7   2   9        1.88        4.02      3.24 o 
  -6   2   9      183.20      190.78      7.02 o 
  -5   2   9        0.00        0.18      2.26 o 
  -4   2   9       42.99       47.01      3.61 o 
  -3   2   9        0.47        1.05      1.78 o 
  -2   2   9       16.47       19.85      2.45 o 
  -1   2   9       76.84       88.06      4.56 o 
   0   2   9        6.64        7.93      2.09 o 
   1   2   9      298.18      327.81      9.22 o 
   2   2   9       15.27       13.57      4.08 o 
   3   2   9       25.03       22.43      3.92 o 
   4   2   9       23.70       16.36      4.60 o 
  -8   3   9       53.64       52.39      5.28 o 
  -7   3   9       16.20       19.28      3.72 o 
  -6   3   9        2.23        1.43      2.97 o 
  -5   3   9        8.11        9.53      2.70 o 
  -4   3   9        0.32        0.49      2.26 o 
  -3   3   9       56.36       49.22      3.57 o 
  -2   3   9       68.68       56.19      4.04 o 
  -1   3   9      113.88      122.70      5.58 o 
   0   3   9       83.37       92.15      3.82 o 
   1   3   9        9.02        9.07      3.29 o 
   2   3   9        7.96        1.63      3.74 o 
   3   3   9        0.89        2.14      3.55 o 
  -8   4   9       11.57       10.11      3.68 o 
  -7   4   9        1.27        0.72      3.24 o 
  -6   4   9       14.09       22.40      3.57 o 
  -5   4   9       14.78       14.31      3.38 o 
  -4   4   9        2.49        6.76      2.78 o 
  -3   4   9       12.21        8.56      2.87 o 
  -2   4   9       37.96       37.62      3.91 o 
  -1   4   9       27.62       35.47      3.88 o 
   0   4   9        1.07        7.95      2.27 o 
   1   4   9        5.74        9.79      3.75 o 
   2   4   9        0.13        3.67      3.67 o 
   3   4   9        4.71        5.34      3.70 o 
  -7   5   9        2.39        1.52      3.67 o 
  -6   5   9       13.78       10.56      3.92 o 
  -5   5   9        3.70        4.55      3.15 o 
  -4   5   9        3.74       13.62      3.01 o 
  -3   5   9       10.80        7.83      3.15 o 
  -2   5   9       26.26       21.59      4.33 o 
  -1   5   9        0.01        1.44      3.04 o 
   0   5   9        4.83        5.93      2.29 o 
   1   5   9       18.47       14.70      4.30 o 
   2   5   9        1.47        7.07      3.03 o 
  -6   6   9       77.36       77.80      6.52 o 
  -5   6   9       12.23       11.52      3.86 o 
  -4   6   9       62.89       59.66      5.71 o 
  -3   6   9        2.89        0.56      4.24 o 
  -2   6   9        5.59        9.80      3.48 o 
  -1   6   9        0.28        6.10      3.91 o 
   0   6   9        2.81        0.63      2.62 o 
  -4   7   9        5.02       11.54      4.75 o 
  -3   7   9        6.82        1.29      4.81 o 
  -2   7   9        6.95        9.45      4.42 o 
  -1 -11  10        4.85        0.93      4.00 o 
   0 -11  10        3.38        2.12      3.49 o 
   1 -11  10       46.33       40.18      5.62 o 
  -3 -10  10       41.52       46.10      5.31 o 
  -2 -10  10        1.91        0.84      3.88 o 
  -1 -10  10       43.43       48.67      5.14 o 
   0 -10  10        0.01        2.74      2.46 o 
   1 -10  10        8.43       10.74      4.08 o 
   2 -10  10        6.61        6.87      4.20 o 
   3 -10  10       58.23       56.30      6.16 o 
  -5  -9  10        0.02        9.69      3.89 o 
  -4  -9  10        0.11        4.24      3.77 o 
  -3  -9  10        8.03        0.25      4.19 o 
  -2  -9  10       24.22       38.21      4.48 o 
  -1  -9  10      112.96      112.96      6.16 o 
   0  -9  10       15.92       22.41      3.01 o 
   1  -9  10      246.10      230.78      8.90 o 
   2  -9  10        3.70        0.24      3.84 o 
   3  -9  10       69.52       75.09      7.11 o 
   4  -9  10        0.02        4.76      4.76 o 
  -6  -8  10        3.35        0.00      4.79 o 
  -5  -8  10      128.14      148.82      8.26 o 
  -4  -8  10        1.23        6.59      3.32 o 
  -3  -8  10      139.59      122.46      6.68 o 
  -2  -8  10        0.02        5.23      3.34 o 
  -1  -8  10      238.97      272.06      8.95 o 
   0  -8  10       56.12       50.02      3.53 o 
   1  -8  10       26.87       21.17      4.14 o 
   2  -8  10        0.05        2.77      3.12 o 
   3  -8  10       60.03       71.25      5.54 o 
   4  -8  10        0.88        2.95      4.67 o 
  -6  -7  10        9.80       12.68      4.94 o 
  -5  -7  10        0.02        2.28      3.68 o 
  -4  -7  10        5.58        3.79      3.79 o 
  -3  -7  10       60.54       47.23      4.90 o 
  -2  -7  10        8.79        6.07      3.09 o 
  -1  -7  10      580.95      548.11     10.82 o 
   0  -7  10        1.29        0.44      2.30 o 
   1  -7  10      506.89      507.30     10.45 o 
   2  -7  10       19.49       18.39      4.08 o 
   3  -7  10        0.82        0.52      3.10 o 
   4  -7  10        0.06        6.37      3.80 o 
   5  -7  10        2.11        2.09      4.73 o 
  -7  -6  10        7.85       14.35      4.37 o 
  -6  -6  10       11.46       12.51      4.23 o 
  -5  -6  10       14.91       11.23      4.22 o 
  -4  -6  10       19.36       15.95      4.11 o 
  -3  -6  10      254.93      262.18      8.01 o 
  -2  -6  10      134.10      124.02      5.77 o 
  -1  -6  10      356.15      368.99      8.29 o 
   0  -6  10      200.55      188.92      4.75 o 
   1  -6  10        1.48        1.63      2.74 o 
   2  -6  10       10.38       14.44      3.25 o 
   3  -6  10        1.74        3.06      3.17 o 
   4  -6  10        3.29        2.50      4.11 o 
   5  -6  10        1.84       10.27      4.67 o 
  -7  -5  10        2.48        6.62      3.70 o 
  -6  -5  10        0.05        3.86      3.22 o 
  -5  -5  10        1.43        5.85      2.74 o 
  -4  -5  10        8.96        8.62      3.21 o 
  -3  -5  10       13.75        9.85      3.02 o 
  -2  -5  10       57.34       38.35      3.73 o 
  -1  -5  10      526.62      493.59      9.12 o 
   0  -5  10        1.12        3.31      1.75 o 
   1  -5  10      506.40      502.96      9.57 o 
   2  -5  10      116.45       92.90      5.52 o 
   3  -5  10        8.72       16.66      3.33 o 
   4  -5  10       17.91        6.98      4.29 o 
   5  -5  10       20.07       24.62      5.39 o 
  -8  -4  10       18.66       25.49      4.66 o 
  -7  -4  10        1.33        3.55      3.55 o 
  -6  -4  10        1.45        3.25      3.25 o 
  -5  -4  10       31.89       31.38      3.62 o 
  -4  -4  10       32.69       37.56      3.49 o 
  -3  -4  10      325.82      354.05      8.33 o 
  -2  -4  10       63.07       61.89      4.04 o 
  -1  -4  10      746.18      711.03     10.34 o 
   0  -4  10       37.20       42.43      5.92 o 
   1  -4  10       88.09       91.37      4.72 o 
   2  -4  10        1.03        0.19      2.53 o 
   3  -4  10       10.03        9.07      3.41 o 
   4  -4  10       50.58       42.63      5.39 o 
   5  -4  10        0.98        4.59      4.00 o 
  -8  -3  10       30.91       26.96      5.15 o 
  -7  -3  10       44.58       46.20      4.98 o 
  -6  -3  10       52.01       46.26      4.65 o 
  -5  -3  10      118.24       93.28      5.45 o 
  -4  -3  10        5.38       10.53      3.01 o 
  -3  -3  10       22.15       24.89      2.75 o 
  -2  -3  10        1.39        2.02      2.02 o 
  -1  -3  10      364.85      317.71      7.20 o 
   0  -3  10       31.15       20.54      2.02 o 
   1  -3  10      653.57      680.78     10.92 o 
   2  -3  10       57.74       56.17      4.29 o 
   3  -3  10       91.11      103.66      5.90 o 
   4  -3  10       13.38       17.93      4.01 o 
   5  -3  10        3.17       13.48      3.84 o 
  -8  -2  10       28.15       30.92      5.34 o 
  -7  -2  10        1.41        9.44      3.29 o 
  -6  -2  10        7.70        5.88      3.77 o 
  -5  -2  10      190.71      171.40      6.90 o 
  -4  -2  10        1.28        2.54      2.54 o 
  -3  -2  10      413.16      385.44      8.18 o 
  -2  -2  10       54.54       49.28      3.24 o 
  -1  -2  10      977.22      888.29     11.01 o 
   0  -2  10        2.31        2.49      2.50 o 
   1  -2  10       33.10       38.45      3.55 o 
   2  -2  10       45.86       43.24      4.22 o 
   3  -2  10       17.79       15.71      3.54 o 
   4  -2  10        4.66        5.03      3.39 o 
   5  -2  10        7.53        4.53      4.43 o 
  -8  -1  10       45.10       35.39      4.91 o 
  -7  -1  10      122.64      103.69      6.40 o 
  -6  -1  10       62.53       46.95      5.01 o 
  -5  -1  10      545.42      489.87      9.84 o 
  -4  -1  10        0.00        1.61      2.41 o 
  -3  -1  10       80.67       70.97      3.97 o 
  -2  -1  10       15.58       16.25      2.18 o 
  -1  -1  10       90.81       77.83      3.92 o 
   0  -1  10        0.21        0.58      1.73 o 
   1  -1  10      492.47      519.36     10.24 o 
   2  -1  10        3.34        5.78      2.80 o 
   3  -1  10       32.87       29.36      4.79 o 
   4  -1  10        3.74        2.38      3.07 o 
   5  -1  10        4.90        9.98      4.52 o 
  -8   0  10       19.24       29.87      4.76 o 
  -7   0  10       17.53       20.41      4.27 o 
  -6   0  10        2.05        6.37      3.65 o 
  -5   0  10       31.30       28.36      3.65 o 
  -4   0  10       10.41       14.32      2.51 o 
  -3   0  10      318.71      279.33      6.94 o 
  -2   0  10        8.08        7.65      2.11 o 
  -1   0  10      761.23      731.10     10.59 o 
   0   0  10       98.38      115.00      3.84 o 
   1   0  10      142.81      130.08      6.48 o 
   2   0  10       20.27       27.59      3.97 o 
   3   0  10        0.00        2.97      3.30 o 
   4   0  10        6.87       13.18      3.69 o 
  -8   1  10       23.62       22.40      4.10 o 
  -7   1  10       64.51       64.92      5.01 o 
  -6   1  10       15.05       15.18      3.28 o 
  -5   1  10      158.34      160.08      6.24 o 
  -4   1  10       10.00        6.25      2.44 o 
  -3   1  10       93.22       84.90      4.22 o 
  -2   1  10       82.71       64.87      3.67 o 
  -1   1  10        0.11        1.64      2.33 o 
   0   1  10        4.90        5.50      2.14 o 
   1   1  10      122.23      143.13      6.64 o 
   2   1  10       44.76       39.76      4.87 o 
   3   1  10       36.46       35.86      4.65 o 
   4   1  10       21.53       27.35      4.29 o 
  -8   2  10        0.30        0.78      3.61 o 
  -7   2  10       15.89       16.39      3.96 o 
  -6   2  10       10.51        8.80      3.51 o 
  -5   2  10        2.98        1.09      3.02 o 
  -4   2  10       35.56       35.16      3.60 o 
  -3   2  10       78.04       56.40      3.98 o 
  -2   2  10       24.31       10.96      2.89 o 
  -1   2  10      403.23      363.91      8.98 o 
   0   2  10      241.50      238.50      5.68 o 
   1   2  10      178.24      168.91      7.56 o 
   2   2  10        2.55        1.48      3.30 o 
   3   2  10        1.63        0.27      3.48 o 
  -8   3  10        5.82        6.43      3.56 o 
  -7   3  10       26.15       30.52      4.32 o 
  -6   3  10        0.91        2.14      3.02 o 
  -5   3  10        0.19        1.34      2.53 o 
  -4   3  10      112.44       94.43      5.07 o 
  -3   3  10       26.18       19.48      3.03 o 
  -2   3  10       59.93       42.62      4.36 o 
  -1   3  10        3.00        6.15      3.18 o 
   0   3  10       18.40       24.26      2.95 o 
   1   3  10       17.81       13.90      3.85 o 
   2   3  10       76.90       81.55      5.77 o 
   3   3  10       12.77       12.64      3.93 o 
  -7   4  10        1.14        3.27      3.27 o 
  -6   4  10       35.13       33.49      4.33 o 
  -5   4  10        7.24        8.52      3.22 o 
  -4   4  10       10.38        9.04      3.11 o 
  -3   4  10        4.63        6.56      2.36 o 
  -2   4  10      122.45      108.53      6.19 o 
  -1   4  10      102.45       93.95      6.01 o 
   0   4  10       46.23       42.08      5.78 o 
   1   4  10        1.57        1.83      3.49 o 
   2   4  10        6.49        1.67      3.56 o 
  -6   5  10       16.55       13.74      3.97 o 
  -5   5  10       18.37       22.47      3.78 o 
  -4   5  10       77.27       70.60      5.26 o 
  -3   5  10       19.54       19.48      3.92 o 
  -2   5  10        5.20        0.26      3.42 o 
  -1   5  10        1.82        7.20      3.03 o 
   0   5  10       14.07       22.35      3.89 o 
  -5   6  10        2.97        3.71      3.87 o 
  -4   6  10       14.06       17.42      3.97 o 
  -3   6  10       14.50       26.79      4.50 o 
  -2   6  10       41.83       42.52      5.58 o 
  -1   6  10       10.27        3.75      4.67 o 
  -3 -10  11        2.20        1.52      4.08 o 
  -2 -10  11       10.21       10.30      4.32 o 
  -1 -10  11        8.97       20.08      4.54 o 
   0 -10  11       12.92       15.27      2.88 o 
   1 -10  11        3.81        2.30      4.21 o 
   2 -10  11        3.76       12.01      4.14 o 
  -4  -9  11       10.52       17.83      4.20 o 
  -3  -9  11       67.78       60.51      6.04 o 
  -2  -9  11        0.32        1.59      3.24 o 
  -1  -9  11       11.17        7.14      3.54 o 
   0  -9  11        0.79        2.55      2.59 o 
   1  -9  11       10.60        5.17      3.48 o 
   2  -9  11        9.82        1.37      3.86 o 
   3  -9  11       11.71        3.34      4.57 o 
  -5  -8  11       48.45       75.58      6.34 o 
  -4  -8  11        2.30        0.82      3.98 o 
  -3  -8  11        4.16        2.28      3.67 o 
  -2  -8  11        1.74        1.89      3.62 o 
  -1  -8  11       14.08       20.55      4.28 o 
   0  -8  11       57.47       53.56      3.75 o 
   1  -8  11        9.48       20.57      3.50 o 
   2  -8  11        8.65        5.97      3.55 o 
   3  -8  11        0.05        0.61      3.88 o 
   4  -8  11        4.36        4.92      4.80 o 
  -6  -7  11        0.10        1.88      4.52 o 
  -5  -7  11       67.43       65.78      5.92 o 
  -4  -7  11        4.50        8.53      3.68 o 
  -3  -7  11       10.27       12.98      3.60 o 
  -2  -7  11      148.92      169.44      7.33 o 
  -1  -7  11       34.54       44.59      4.50 o 
   0  -7  11       82.75       78.99      6.14 o 
   1  -7  11       68.34       68.44      5.41 o 
   2  -7  11       23.29       23.66      4.16 o 
   3  -7  11        2.14        1.43      3.24 o 
   4  -7  11       32.01       40.46      5.62 o 
  -7  -6  11       91.42      114.68      8.22 o 
  -6  -6  11        3.35        5.65      3.95 o 
  -5  -6  11       57.83       53.75      6.22 o 
  -4  -6  11       89.37       84.90      6.09 o 
  -3  -6  11       62.71       72.09      5.21 o 
  -2  -6  11        2.50        7.09      3.11 o 
  -1  -6  11        0.02        2.56      3.10 o 
   0  -6  11      295.60      256.16      5.74 o 
   1  -6  11       33.23       25.13      3.62 o 
   2  -6  11       47.13       42.67      4.04 o 
   3  -6  11       12.78        9.73      4.12 o 
   4  -6  11        3.52        0.30      4.54 o 
  -7  -5  11       54.03       62.20      6.65 o 
  -6  -5  11       12.39       14.48      3.89 o 
  -5  -5  11       32.81       27.65      4.53 o 
  -4  -5  11        4.33        5.40      3.51 o 
  -3  -5  11       24.08       27.69      3.92 o 
  -2  -5  11      334.88      352.99      9.15 o 
  -1  -5  11        4.14        9.27      3.21 o 
   0  -5  11        3.01        4.30      1.97 o 
   1  -5  11        2.08        1.84      2.86 o 
   2  -5  11       18.45       23.34      3.70 o 
   3  -5  11       23.62       30.20      4.33 o 
   4  -5  11       55.15       72.63      6.02 o 
  -7  -4  11       19.88       16.58      4.65 o 
  -6  -4  11       24.52       28.63      4.48 o 
  -5  -4  11       48.09       64.55      5.31 o 
  -4  -4  11       39.70       50.99      4.54 o 
  -3  -4  11       27.25       25.99      3.85 o 
  -2  -4  11        6.77        4.71      3.21 o 
  -1  -4  11      120.15      118.76      5.45 o 
   0  -4  11      139.91      112.87      3.57 o 
   1  -4  11      185.32      156.96      6.64 o 
   2  -4  11        0.36        4.83      2.58 o 
   3  -4  11       75.20       67.15      5.69 o 
   4  -4  11       12.05       15.96      4.28 o 
  -8  -3  11        4.51        9.69      4.28 o 
  -7  -3  11       14.30        1.63      4.40 o 
  -6  -3  11        2.46        4.30      3.76 o 
  -5  -3  11       57.04       55.89      4.90 o 
  -4  -3  11       73.67       83.83      5.32 o 
  -3  -3  11        4.30        4.81      2.97 o 
  -2  -3  11       31.91       35.92      3.66 o 
  -1  -3  11       58.85       42.98      3.62 o 
   0  -3  11        0.04        2.20      2.20 o 
   1  -3  11       14.87       15.09      2.89 o 
   2  -3  11        0.56        2.57      3.11 o 
   3  -3  11       43.25       43.90      4.88 o 
   4  -3  11       46.86       48.80      5.37 o 
  -8  -2  11       44.21       43.85      4.95 o 
  -7  -2  11       98.62      102.80      6.54 o 
  -6  -2  11      204.76      212.37      8.41 o 
  -5  -2  11       79.11       77.71      5.49 o 
  -4  -2  11       33.64       26.83      3.95 o 
  -3  -2  11       10.00        7.83      2.76 o 
  -2  -2  11        0.78        1.69      2.46 o 
  -1  -2  11       61.96       44.09      4.03 o 
   0  -2  11       13.39       13.19      2.10 o 
   1  -2  11      223.34      185.59      7.39 o 
   2  -2  11       11.54        2.24      3.50 o 
   3  -2  11       61.21       48.06      5.57 o 
   4  -2  11       27.98       33.34      4.95 o 
  -8  -1  11       15.12        7.45      4.23 o 
  -7  -1  11        0.04        8.37      3.29 o 
  -6  -1  11       62.05       59.01      4.88 o 
  -5  -1  11       38.29       41.46      4.27 o 
  -4  -1  11      107.57       92.21      5.27 o 
  -3  -1  11        2.95        2.36      2.60 o 
  -2  -1  11        8.24       13.54      2.49 o 
  -1  -1  11      159.91      151.56      6.10 o 
   0  -1  11       33.94       25.28      2.95 o 
   1  -1  11       15.02       26.09      3.82 o 
   2  -1  11        2.99        7.53      3.34 o 
   3  -1  11       16.64       19.59      3.75 o 
   4  -1  11       21.86       15.22      4.94 o 
  -8   0  11       60.92       66.17      5.93 o 
  -7   0  11       83.64       77.63      5.69 o 
  -6   0  11      123.15      118.93      6.45 o 
  -5   0  11       96.72       84.85      5.30 o 
  -4   0  11        4.42        6.74      2.47 o 
  -3   0  11       46.93       45.84      4.01 o 
  -2   0  11        8.59        9.15      2.65 o 
  -1   0  11       35.97       20.48      3.42 o 
   0   0  11       30.21       37.25      3.00 o 
   1   0  11      171.08      137.78      7.30 o 
   2   0  11       39.89       38.92      4.52 o 
   3   0  11       22.66       21.41      4.18 o 
  -8   1  11        6.27        4.89      3.47 o 
  -7   1  11        6.64        0.23      3.68 o 
  -6   1  11       10.12        8.61      3.44 o 
  -5   1  11        2.77        3.75      2.94 o 
  -4   1  11        2.72        3.06      2.58 o 
  -3   1  11       14.20       17.76      3.14 o 
  -2   1  11       44.62       38.31      3.55 o 
  -1   1  11        9.65        5.40      2.89 o 
   0   1  11        8.73        7.72      2.29 o 
   1   1  11        9.27       15.05      3.85 o 
   2   1  11        0.30        3.71      3.71 o 
   3   1  11       17.45       14.05      4.63 o 
  -7   2  11       18.09       20.73      3.49 o 
  -6   2  11        3.06        3.84      3.28 o 
  -5   2  11       36.14       37.68      3.88 o 
  -4   2  11        6.55        7.25      2.87 o 
  -3   2  11       21.76       29.79      3.22 o 
  -2   2  11        1.25        2.32      2.49 o 
  -1   2  11       23.99       24.14      3.95 o 
   0   2  11       26.06       24.56      4.51 o 
   1   2  11       14.16       17.00      4.07 o 
   2   2  11        0.98        5.49      3.58 o 
  -7   3  11       16.80       14.37      3.66 o 
  -6   3  11        1.41        3.30      3.30 o 
  -5   3  11        4.69        3.46      2.90 o 
  -4   3  11        0.47        6.41      2.20 o 
  -3   3  11        2.70        4.43      2.35 o 
  -2   3  11       29.76       22.57      3.91 o 
  -1   3  11        0.12        3.07      3.07 o 
   0   3  11       13.32       19.05      2.62 o 
   1   3  11        3.15        7.36      3.34 o 
  -6   4  11       31.91       35.41      4.19 o 
  -5   4  11        4.79        1.09      3.45 o 
  -4   4  11        5.84        7.20      2.94 o 
  -3   4  11        0.07        1.13      3.05 o 
  -2   4  11        0.01        3.28      3.28 o 
  -1   4  11        0.01        0.50      3.02 o 
   0   4  11        6.49        7.93      3.88 o 
  -5   5  11        0.55        3.50      3.50 o 
  -4   5  11       56.46       58.64      4.99 o 
  -3   5  11        0.92        4.82      3.22 o 
  -2   5  11       44.75       44.76      5.52 o 
  -1   5  11       17.98       19.39      4.64 o 
  -2 -10  12       13.90       10.71      4.56 o 
  -1 -10  12        1.22        0.30      3.41 o 
   0 -10  12        0.55        2.98      2.52 o 
  -4  -9  12        2.85        5.36      4.09 o 
  -3  -9  12       38.89       38.63      5.48 o 
  -2  -9  12       19.17       20.88      4.21 o 
  -1  -9  12       76.48       76.58      5.92 o 
   0  -9  12       21.54       20.60      6.32 o 
   1  -9  12       52.97       47.73      5.27 o 
   2  -9  12        7.44        4.04      4.61 o 
  -5  -8  12       35.98       41.54      5.94 o 
  -4  -8  12        6.41        6.28      4.79 o 
  -3  -8  12       50.36       61.88      5.47 o 
  -2  -8  12       16.06       20.68      4.22 o 
  -1  -8  12        0.01        0.74      3.70 o 
   0  -8  12        0.00        1.50      2.18 o 
   1  -8  12       21.81       22.49      3.82 o 
   2  -8  12        0.31        2.56      3.83 o 
   3  -8  12       30.44       34.88      5.62 o 
  -6  -7  12       14.81       12.25      5.80 o 
  -5  -7  12       13.79       15.50      5.53 o 
  -4  -7  12        1.56        3.42      3.42 o 
  -3  -7  12       51.56       45.64      5.30 o 
  -2  -7  12       24.11       20.74      4.40 o 
  -1  -7  12      263.46      279.89      9.35 o 
   0  -7  12       73.58       81.08      4.88 o 
   1  -7  12       28.96       32.04      3.97 o 
   2  -7  12        8.44       17.36      3.69 o 
   3  -7  12        0.45        0.94      3.81 o 
  -6  -6  12        2.34        0.32      4.50 o 
  -5  -6  12       24.38       27.87      5.37 o 
  -4  -6  12        9.64        5.40      4.75 o 
  -3  -6  12       53.38       66.09      5.70 o 
  -2  -6  12       37.06       44.43      4.66 o 
  -1  -6  12       22.13       14.32      4.37 o 
   0  -6  12       18.33       28.77      2.84 o 
   1  -6  12        5.38        4.57      3.09 o 
   2  -6  12        2.33        2.53      3.50 o 
   3  -6  12        5.35        9.04      4.05 o 
  -7  -5  12        8.65        4.93      5.48 o 
  -6  -5  12       23.71       30.44      5.70 o 
  -5  -5  12        0.15        0.00      4.26 o 
  -4  -5  12       28.08       33.27      5.41 o 
  -3  -5  12       50.17       52.83      5.68 o 
  -2  -5  12      161.17      172.21      7.38 o 
  -1  -5  12      344.86      328.43      9.69 o 
   0  -5  12      121.33      112.64      4.18 o 
   1  -5  12       16.46        6.64      3.20 o 
   2  -5  12        6.30        0.00      3.58 o 
   3  -5  12        3.64        3.91      3.91 o 
   4  -5  12        3.85        3.15      4.90 o 
  -7  -4  12       38.82       39.98      6.34 o 
  -6  -4  12       40.26       49.24      5.70 o 
  -5  -4  12      173.15      201.05      8.73 o 
  -4  -4  12      133.73      160.46      7.93 o 
  -3  -4  12      489.54      557.44     12.21 o 
  -2  -4  12       82.34       95.92      5.63 o 
  -1  -4  12      107.53       91.25      5.74 o 
   0  -4  12        1.12        3.84      2.24 o 
   1  -4  12        8.78       15.35      3.22 o 
   2  -4  12       16.25        8.13      3.79 o 
   3  -4  12        0.15        3.34      3.34 o 
   4  -4  12       13.02        8.70      5.26 o 
  -7  -3  12       49.07       52.18      6.15 o 
  -6  -3  12       10.15        7.89      3.99 o 
  -5  -3  12       37.92       47.91      5.82 o 
  -4  -3  12        4.56        9.70      4.37 o 
  -3  -3  12      211.48      228.13      8.40 o 
  -2  -3  12      133.81      142.92      6.58 o 
  -1  -3  12      418.67      383.74      9.88 o 
   0  -3  12       31.12       26.85      2.75 o 
   1  -3  12       26.68        5.79      3.91 o 
   2  -3  12        0.73        5.04      3.28 o 
   3  -3  12        2.44        0.56      3.50 o 
  -7  -2  12       43.24       36.68      5.59 o 
  -6  -2  12       30.81       25.90      4.76 o 
  -5  -2  12      595.65      635.39     13.67 o 
  -4  -2  12      112.48      112.75      6.55 o 
  -3  -2  12      931.01     1012.15     15.12 o 
  -2  -2  12      156.99      152.81      6.72 o 
  -1  -2  12        9.13       11.12      3.35 o 
   0  -2  12       28.66       33.91      3.37 o 
   1  -2  12        5.86        8.80      3.61 o 
   2  -2  12        4.25       13.87      3.73 o 
   3  -2  12        7.23        2.91      4.27 o 
  -7  -1  12       90.75       86.73      6.42 o 
  -6  -1  12       15.43       20.10      3.57 o 
  -5  -1  12       60.52       56.98      5.53 o 
  -4  -1  12       43.30       41.12      4.75 o 
  -3  -1  12      117.29      116.20      5.96 o 
  -2  -1  12        0.86        2.00      2.90 o 
  -1  -1  12      287.44      248.65      8.37 o 
   0  -1  12        5.20        7.03      2.25 o 
   1  -1  12        8.86       12.34      3.29 o 
   2  -1  12       24.71       30.28      4.35 o 
   3  -1  12       17.31       22.65      4.60 o 
  -7   0  12       11.30       16.56      3.68 o 
  -6   0  12        1.96        4.30      3.24 o 
  -5   0  12      298.16      270.78      9.01 o 
  -4   0  12       50.92       40.92      4.44 o 
  -3   0  12      241.42      210.75      7.71 o 
  -2   0  12       32.14       27.37      3.74 o 
  -1   0  12       16.52       20.93      3.62 o 
   0   0  12        7.87       16.41      3.13 o 
   1   0  12        0.25        0.75      3.59 o 
   2   0  12        0.63        2.83      3.52 o 
  -7   1  12       93.08       87.26      6.23 o 
  -6   1  12        1.07        0.22      3.13 o 
  -5   1  12       26.10       20.70      3.80 o 
  -4   1  12        3.41        2.50      3.17 o 
  -3   1  12        9.33        6.96      2.99 o 
  -2   1  12        0.05        2.28      2.67 o 
  -1   1  12       85.03      106.38      5.78 o 
   0   1  12        4.35        5.43      2.29 o 
   1   1  12       32.24       38.99      4.69 o 
   2   1  12       11.99        8.42      4.14 o 
  -7   2  12       12.18        8.56      3.78 o 
  -6   2  12        9.59       13.13      3.30 o 
  -5   2  12       28.32       27.98      3.89 o 
  -4   2  12        0.03        2.35      2.65 o 
  -3   2  12       32.85       22.28      3.23 o 
  -2   2  12       16.83        9.18      3.29 o 
  -1   2  12       52.17       40.39      4.20 o 
   0   2  12        0.00        0.63      2.16 o 
   1   2  12        1.21        3.98      3.98 o 
  -6   3  12        8.07       15.38      3.52 o 
  -5   3  12        6.17        9.19      3.06 o 
  -4   3  12       13.07       14.09      3.01 o 
  -3   3  12        2.34        1.92      2.89 o 
  -2   3  12        1.43        0.93      3.01 o 
  -1   3  12       27.51       34.66      4.15 o 
   0   3  12       16.19       20.03      2.81 o 
  -4   4  12       29.36       17.72      3.41 o 
  -3   4  12       61.78       50.82      4.86 o 
  -2   4  12       15.00       17.62      3.65 o 
  -2  -9  13        4.06        7.59      3.50 o 
  -1  -9  13        1.86        4.08      3.44 o 
   0  -9  13       14.37       11.47      2.75 o 
  -4  -8  13        0.72        4.74      4.74 o 
  -3  -8  13       15.22       20.25      4.40 o 
  -2  -8  13       10.09       10.59      4.22 o 
  -1  -8  13       17.48       14.98      4.33 o 
   0  -8  13       25.28       23.99      3.05 o 
   1  -8  13        4.48        3.46      3.69 o 
  -5  -7  13       27.34       37.58      6.12 o 
  -4  -7  13        1.87        2.28      3.90 o 
  -3  -7  13        0.11        5.31      3.68 o 
  -2  -7  13        7.85       11.99      3.95 o 
  -1  -7  13        0.92        1.02      3.79 o 
   0  -7  13       26.60       26.32      4.84 o 
   1  -7  13        4.85        3.74      3.54 o 
   2  -7  13       34.39       37.49      5.44 o 
  -6  -6  13        5.99        4.23      5.70 o 
  -5  -6  13       14.52       15.70      5.10 o 
  -4  -6  13        0.53        0.94      4.40 o 
  -3  -6  13       22.51       26.45      5.09 o 
  -2  -6  13      101.48       94.83      6.67 o 
  -1  -6  13        9.98       17.62      4.28 o 
   0  -6  13      130.30      104.39      4.49 o 
   1  -6  13        2.50        8.46      3.22 o 
   2  -6  13       12.40       12.49      4.20 o 
  -6  -5  13        0.29        2.56      4.91 o 
  -5  -5  13        5.00        7.66      4.68 o 
  -4  -5  13       34.82       41.01      5.85 o 
  -3  -5  13        0.76        4.12      4.18 o 
  -2  -5  13        1.68        7.33      3.85 o 
  -1  -5  13       14.38       10.18      3.72 o 
   0  -5  13       27.39       23.22      2.77 o 
   1  -5  13        0.19        0.25      3.28 o 
   2  -5  13       40.84       46.82      4.95 o 
  -6  -4  13        0.12        3.05      4.27 o 
  -5  -4  13        3.44        0.61      4.21 o 
  -4  -4  13       10.71        5.15      4.59 o 
  -3  -4  13        1.15        4.45      3.95 o 
  -2  -4  13      303.93      310.41     10.19 o 
  -1  -4  13        2.34        4.15      3.47 o 
   0  -4  13       67.73       53.39      3.45 o 
   1  -4  13        8.00        8.35      3.41 o 
   2  -4  13        6.84        3.40      3.40 o 
   3  -4  13        0.03        2.49      3.93 o 
  -7  -3  13        7.02       11.07      4.65 o 
  -6  -3  13        1.43        1.55      4.19 o 
  -5  -3  13        4.99        3.75      4.22 o 
  -4  -3  13       44.80       63.73      5.95 o 
  -3  -3  13       11.00       10.46      4.74 o 
  -2  -3  13       25.14       24.19      5.14 o 
  -1  -3  13        0.91        0.68      3.32 o 
   0  -3  13       14.84       17.52      2.65 o 
   1  -3  13        2.74        3.89      2.73 o 
   2  -3  13       32.72       40.41      5.41 o 
  -7  -2  13        5.22        1.19      4.52 o 
  -6  -2  13        0.01        1.11      3.56 o 
  -5  -2  13        3.06        1.83      4.08 o 
  -4  -2  13        7.57        7.93      4.35 o 
  -3  -2  13        4.85        2.13      3.96 o 
  -2  -2  13      163.48      181.46      7.67 o 
  -1  -2  13        2.83        0.65      2.75 o 
   0  -2  13       44.60       45.44      4.35 o 
   1  -2  13        8.38       10.50      3.87 o 
   2  -2  13        5.52        5.34      3.42 o 
  -7  -1  13       16.03       10.91      4.61 o 
  -6  -1  13        1.75        0.00      3.59 o 
  -5  -1  13       11.80       10.51      4.07 o 
  -4  -1  13       42.26       42.93      4.83 o 
  -3  -1  13        9.99       14.48      4.08 o 
  -2  -1  13       63.35       60.68      5.08 o 
  -1  -1  13       16.99       14.18      3.64 o 
   0  -1  13       12.52       21.78      3.02 o 
   1  -1  13        3.11        2.77      3.43 o 
   2  -1  13       26.31       31.64      5.58 o 
  -6   0  13        2.00        0.23      3.34 o 
  -5   0  13        1.21        3.42      3.42 o 
  -4   0  13        0.13        2.00      3.17 o 
  -3   0  13        3.37        1.71      3.39 o 
  -2   0  13       21.35       18.27      3.65 o 
  -1   0  13       19.59       11.21      3.81 o 
   0   0  13       49.14       55.47      6.34 o 
   1   0  13        1.16        1.70      3.42 o 
  -6   1  13        0.42        3.03      3.03 o 
  -5   1  13        0.60        0.68      2.82 o 
  -4   1  13       14.68       10.09      3.44 o 
  -3   1  13        2.08        5.44      2.68 o 
  -2   1  13        4.73        5.31      2.55 o 
  -1   1  13        0.42        3.41      3.11 o 
   0   1  13        0.35        1.60      2.20 o 
  -5   2  13        0.31        3.09      2.49 o 
  -4   2  13        0.29        6.63      2.51 o 
  -3   2  13        0.19        1.70      2.61 o 
  -2   2  13       11.10       11.13      3.16 o 
  -1   2  13        6.59        9.22      3.33 o 
  -3   3  13        3.63        3.57      3.44 o 
  -2  -8  14        2.86        0.32      4.28 o 
  -1  -8  14        5.94        1.51      4.08 o 
  -4  -7  14       20.49       43.40      6.30 o 
  -3  -7  14       15.18       16.14      5.47 o 
  -2  -7  14       37.27       39.36      5.83 o 
  -1  -7  14        0.58        0.59      3.72 o 
   0  -7  14        2.53        2.50      2.56 o 
  -5  -6  14        8.45        9.13      5.55 o 
  -4  -6  14        5.54        9.77      5.08 o 
  -3  -6  14        4.52        4.83      4.83 o 
  -2  -6  14        0.04        0.00      4.07 o 
  -1  -6  14       19.67       24.26      4.86 o 
   0  -6  14        5.34        8.04      4.00 o 
   1  -6  14       25.02       27.39      4.07 o 
  -5  -5  14        0.07        9.52      4.76 o 
  -4  -5  14       38.13       54.95      6.44 o 
  -3  -5  14       39.91       47.54      5.62 o 
  -2  -5  14       72.97       68.72      7.17 o 
  -1  -5  14       22.07       17.94      3.99 o 
   0  -5  14        5.89        6.01      4.28 o 
   1  -5  14        0.00        1.69      3.38 o 
  -5  -4  14       36.36       46.33      7.14 o 
  -4  -4  14       41.26       51.16      6.86 o 
  -3  -4  14       23.12       20.36      5.87 o 
  -2  -4  14        5.53        7.47      4.74 o 
  -1  -4  14       31.42       27.18      5.06 o 
   0  -4  14       16.75       12.92      4.33 o 
   1  -4  14        9.10       11.50      3.50 o 
  -6  -3  14        1.00        7.53      4.33 o 
  -5  -3  14       14.08       22.60      4.78 o 
  -4  -3  14       51.64       72.24      6.57 o 
  -3  -3  14      124.16      132.03      8.39 o 
  -2  -3  14       47.27       60.29      5.93 o 
  -1  -3  14       79.30       68.16      5.91 o 
   0  -3  14        5.95        7.27      2.49 o 
   1  -3  14        4.98        8.56      3.68 o 
  -6  -2  14       37.35       41.80      5.50 o 
  -5  -2  14       71.62       83.65      6.69 o 
  -4  -2  14       97.62      101.50      7.24 o 
  -3  -2  14        2.76        6.61      4.04 o 
  -2  -2  14        0.04        1.05      3.58 o 
  -1  -2  14        0.49        3.32      3.13 o 
   0  -2  14        1.12        2.19      3.61 o 
   1  -2  14       10.52        4.81      4.10 o 
  -5  -1  14       24.69       27.12      4.81 o 
  -4  -1  14       15.76       10.89      4.05 o 
  -3  -1  14       81.87       77.89      6.23 o 
  -2  -1  14       25.30       36.01      4.16 o 
  -1  -1  14       20.06       25.39      4.37 o 
   0  -1  14        1.76        2.08      2.50 o 
  -5   0  14       35.37       32.82      4.48 o 
  -4   0  14       22.53       27.11      4.22 o 
  -3   0  14        3.72        5.36      3.13 o 
  -2   0  14        5.84        2.91      3.56 o 
  -1   0  14        3.68        0.52      3.60 o 
  -4   1  14       16.06       13.50      3.25 o 
  -3   1  14       18.21       12.67      3.40 o 
  -2   1  14        5.43        6.74      3.32 o 
  -2  -6  15       60.52       53.40      6.70 o 
  -3  -5  15        6.63       12.84      5.30 o 
  -2  -5  15        0.00        1.02      4.45 o 
  -1  -5  15        0.01        2.19      3.77 o 
  -4  -4  15       37.37       49.30      6.94 o 
  -3  -4  15       26.36       37.78      6.11 o 
  -2  -4  15       40.54       36.86      5.97 o 
  -1  -4  15        0.35        4.88      3.63 o 
  -4  -3  15        3.12       11.23      4.87 o 
  -3  -3  15        5.18       11.68      4.31 o 
  -2  -3  15       11.48       14.80      4.48 o 
  -1  -3  15        1.43        0.30      3.55 o 
  -4  -2  15       33.67       41.92      5.56 o 
  -3  -2  15       19.37       18.39      5.28 o 
  -2  -2  15       15.44       11.60      4.03 o 
                                                 
